# Supplementary material for: Structure of the Lifeact–F-actin complex
Source: PLoS Biol. 2020 Nov 20;18(11):e3000925. doi: 10.1371/journal.pbio.3000925 (PMC7717565; doi:10.1371/journal.pbio.3000925)
Supplement: S2 Table — (XLSX) [file pbio.3000925.s002.xlsx]

## Sheet: Figure 2B
	WT	L6K	F10A	I13A	E16R	E17K			Unpaired T test
	1	0.05276	0.03005	0.07197	0.53876	0.88359
	1	0.86139	0.04901	0.26188	0.99494	0.90844			WT vs L6K	WT vs F10A	WT vs I13A	WT vs E16R	WT vs E17K
	0.74097	0.0697	0.0175	0.1714	0.98811	0.78152		Unpaired t test
	0.9648	0.2074	0.45071	0.27366	0.99283	0.17673		P value	<0,0001	<0,0001	0.0176	0.1323	0.355
	0.87274	0.02929	0.54874	0.96811	0.99476	0.72918		P value summary	****	****	*	ns	ns
	0.2252	0.76	0.18388	0.9727	0.81437	0.98201		Significantly different (P < 0.05)?	Yes	Yes	Yes	No	No
	0.89143	0.98986	0.0478	0.97884	0.92124	0.58309		One- or two-tailed P value?	Two-tailed	Two-tailed	Two-tailed	Two-tailed	Two-tailed
	0.95763	0.27282	0.48011	0.18388	0.83497	0.93676		t, df	t=5,152, df=28	t=5,104, df=28	t=2,523, df=28	t=1,550, df=28	t=0,9406, df=28
	0.98577	0.03938	0.9865	0.99542	0.95545	0.84309
	0.92608	0.71233	0.01586	0.99044	0.81057	0.99451		How big is the difference?
	0.98386	0.41463	0.06732	0.96092	0.88007	0.99596		Mean of column A	0.9009	0.9009	0.9009	0.9009	0.9009
	0.9648	0.46636	0.30716	0.57616	0.87726	0.96531		Mean of column B	0.3876	0.3673	0.6259	0.7637	0.8293
	1	0.06474	0.52657	0.97993	0.13505	0.745		Difference between means (B - A) ± SEM	-0,5133 ± 0,09962	-0,5336 ± 0,1045	-0,2749 ± 0,1090	-0,1372 ± 0,08849	-0,07155 ± 0,07607
	1	0.24961	0.7987	0.68763	0.30985	0.9704		95% confidence interval	-0,7173 to -0,3092	-0,7478 to -0,3195	-0,4982 to -0,05168	-0,3184 to 0,04410	-0,2274 to 0,08427
	1	0.62413	0.99926	0.31612	0.40744	0.94448		R squared (eta squared)	0.4866	0.482	0.1852	0.07903	0.03063
Mean	0.900885	0.387627	0.367278	0.625937	0.763711	0.829338		Data analyzed
Std dev	0.199685	0.330146	0.352248	0.371923	0.278554	0.216612		Sample size, column A	15	15	15	15	15
								Sample size, column B	15	15	15	15	15

## Sheet: Figure 2D
	WT	D25Y/D222G	L349M				Unpaired T test
	0.22133	0.06797	0.83081
	0.67988	0.01492	0.31638				WT vs D25Y/D222G	WT vs L349M
	0.86509	0.29656	0.30358			Unpaired t test
	0.92326	0.50792	0.41432			P value	<0,0001	<0,0001
	0.76823	0.04851	0.14575			P value summary	****	****
	0.86935	0.04657	0.11854			Significantly different (P < 0.05)?	Yes	Yes
	0.87034	0.2027	0.03262			One- or two-tailed P value?	Two-tailed	Two-tailed
	0.88469	0.01509	0.81296			t, df	t=5,870, df=28	t=5,364, df=28
	0.53363	0.67289	0.01285
	0.62276	0.4816	0.07821			How big is the difference?
	0.7056	0.41427	0.18622			Mean of column A	0.7404	0.7404
	0.69742	0.50653	0.35516			Mean of column B	0.2955	0.3016
	0.71178	0.33065	0.42404			Difference between means (B - A) ± SEM	-0,4449 ± 0,07579	-0,4388 ± 0,08181
	0.78009	0.23685	0.41513			95% confidence interval	-0,6001 to -0,2896	-0,6064 to -0,2712
	0.97273	0.59012	0.07765			R squared (eta squared)	0.5517	0.5068
Mean	0.740412	0.295543	0.301615			Data analyzed
Std dev	0.187695	0.225674	0.255249			Sample size, column A	15	15
						Sample size, column B	15	15

## Sheet: Figure 3C
WT Lifeact		Lifeact in the pellet:
F-actin used, uM	1st repeat	2nd repeat	3rd repeat	1st repeat - background	2nd repeat - background	3rd repeat - background	Mean	Std dev	F-actin free, uM			Bmax		Kd
0	0.0029678	0.00321652	0.00493847	0	0	0	0	0	0			Value	Std dev	Value	Std dev
1	0.0181343	0.0149016	0.0298609	0.0151665	0.0116851	0.0249224	0.017258	0.00686203	0.948226		WT Lifeact	0.92984	0.0389445	14.8511	1.61348
3	0.0523017	0.126032	0.0988728	0.0493339	0.122815	0.0939344	0.0886944	0.0370197	2.73392		Lifeact E16R	0.939197	0.0334184	6.01856	0.700697
7	0.290808	0.313048	0.317062	0.287841	0.309831	0.312124	0.303265	0.0134073	6.0902		Lifeact E17K	0.922173	0.0216431	8.08047	0.578368
10	0.394214	0.348404	0.372273	0.391246	0.345188	0.367334	0.367923	0.0230347	8.89623
30	0.598001	0.585894	0.6332	0.595033	0.582677	0.628261	0.60199	0.0235752	28.194
60	0.74474	0.758266	0.722488	0.741773	0.755049	0.717549	0.738124	0.0190145	57.7856
Lifeact E16R		Lifeact in the pellet:
F-actin used, uM	1st repeat	2nd repeat	3rd repeat	1st repeat - background	2nd repeat - background	3rd repeat - background	Mean	Std dev	F-actin free, uM
0	0.0024934	0.00171272	0.00465632	0	0	0	0	0	0
1	0.055757	0.0353733	0.0794201	0.0532636	0.0336606	0.0747638	0.053896	0.0205589	0.838312
3	0.292792	0.229669	0.257592	0.290298	0.227957	0.252935	0.257063	0.0313752	2.22881
7	0.535696	0.407886	0.449488	0.533203	0.406173	0.444831	0.461402	0.0651159	5.61579
10	0.655147	0.462828	0.558906	0.652654	0.461115	0.554249	0.556006	0.0957816	8.33198
30	0.833366	0.759972	0.798923	0.830873	0.758259	0.794266	0.794466	0.0363073	27.6166
60	0.858503	0.800851	0.825048	0.85601	0.799138	0.820392	0.82518	0.0287367	57.5245
Lifeact E17K		Lifeact in the pellet:
F-actin used, uM	1st repeat	2nd repeat	3rd repeat	1st repeat - background	2nd repeat - background	3rd repeat - background	Mean	Std dev	F-actin free, uM
0	0.00223508	0.00437208	0.00830025	0	0	0	0	0	0
1	0.0430194	0.115846	0.0938132	0.0407843	0.111473	0.085513	0.0792569	0.0357574	0.762229
3	0.155432	0.251321	0.228743	0.153197	0.246949	0.220442	0.206863	0.0483286	2.37941
7	0.378016	0.375569	0.354397	0.375781	0.371197	0.346097	0.364358	0.0159801	5.90693
10	0.466654	0.496973	0.530503	0.464419	0.492601	0.522202	0.493074	0.0288945	8.52078
30	0.724722	0.744768	0.748429	0.722487	0.740396	0.740128	0.734337	0.010263	27.797
60	0.796463	0.773448	0.822516	0.794228	0.769076	0.814215	0.792506	0.0226191	57.6225

## Sheet: Figure 3D
	WT	E16R	E17K	F10A			Unpaired T test
	2.23028	2.10879	2.3087	2.06561			E16R vs WT	E17K vs WT	WT vs F10A
	2.77061	2.63349	2.91261	0.945072		Unpaired t test
	1.30467	2.54677	2.32248	1.99242		P value	0.6395	0.2268	0.0008
	2.25102	3.15228	1.66291	1.59056		P value summary	ns	ns	***
	2.65117	1.94531	2.72324	2.35676		Significantly different (P < 0.05)?	No	No	Yes
	2.58357	2.05521	2.19895	0.937868		One- or two-tailed P value?	Two-tailed	Two-tailed	Two-tailed
	3.09766	1.77297	1.89889	1.84913		t, df	t=0,4735, df=28	t=1,236, df=28	t=3,742, df=28
	1.39177	1.83419	1.78757	1.96834
	2.98203	3.21678	2.3349	0.713611		How big is the difference?
	2.33615	2.11342	3.44067	0.627526		Mean of column A	2.261	2.416	2.149
	2.19692	2.87159	1.94684	1.12499		Mean of column B	2.149	2.149	1.298
	2.05827	3.18831	1.94064	0.608663		Difference between means (B - A) ± SEM	-0,1115 ± 0,2355	-0,2669 ± 0,2160	-0,8510 ± 0,2274
	1.10846	1.23175	2.93454	0.985245		95% confidence interval	-0,5940 to 0,3710	-0,7094 to 0,1755	-1,317 to -0,3851
	1.18237	1.95128	3.13891	0.883542		R squared (eta squared)	0.007944	0.05172	0.3334
	2.09727	1.293	2.6946	0.827823
						Data analyzed
Mean	2.14948	2.26101	2.41643	1.29848		Sample size, column A	15	15	15
Std dev	0.643091	0.647006	0.535161	0.601912		Sample size, column B	15	15	15

## Sheet: Figure 3E
	WT	E17K	E16R	F10A			Unpaired T test
	1.32349	0.988752	1.2785	0.798386			WT vs E16R	WT vs E17K	WT vs F10A
	1.43584	1.99016	1.21541	0.900737		Unpaired t test
	1.12222	1.02794	1.25302	0.648133		P value	0.1297	0.0686	<0,0001
	1.1775	1.20434	1.53498	0.635214		P value summary	ns	ns	****
	1.21699	1.05405	1.99789	0.730196		Significantly different (P < 0.05)?	No	No	Yes
	1.32011	1.64995	1.49785	1.11643		One- or two-tailed P value?	Two-tailed	Two-tailed	Two-tailed
	1.01055	2.32573	1.58694	0.683924		t, df	t=1,561, df=28	t=1,894, df=28	t=8,227, df=28
	1.23253	1.39146	1.43436	0.658967
	1.67384	1.56419	1.49631	0.662646		How big is the difference?
	1.89381	2.525	1.71115	0.715458		Mean of column A	1.438	1.438	1.438
	2.09557	1.71286	2.31718	0.696153		Mean of column B	1.619	1.761	0.7445
	1.3103	2.07866	1.35608	0.741069		Difference between means (B - A) ± SEM	0,1811 ± 0,1160	0,3230 ± 0,1706	-0,6934 ± 0,08429
	1.5656	2.41355	2.1379	0.650791		95% confidence interval	-0,05650 to 0,4187	-0,02640 to 0,6725	-0,8661 to -0,5208
	1.56508	1.61966	1.52445	0.650781		R squared (eta squared)	0.08009	0.1135	0.7074
	1.62635	2.86923	1.94445	0.879308
						Data analyzed
Mean	1.43799	1.76104	1.6191	0.744546		Sample size, column A	15	15	15
Std dev	0.298612	0.589391	0.335667	0.131934		Sample size, column B	15	15	15

## Sheet: Figure 4C
Tropomyosin
Lifeact, uM	1st repeat	2nd repeat	3rd repeat	Mean	Std dev
0	0.505088	0.481212	0.458723	0.481674	0.0231857
3 WT	0.545582	0.525962	0.527822	0.533122	0.0108305
10 WT	0.534864	0.553959	0.490448	0.526424	0.032586
30 WT	0.499898	0.536711	0.50002	0.512209	0.0212186
100 WT	0.549691	0.546501	0.56563	0.553941	0.0102481
100 F10A	0.480117	0.560079	0.490105	0.5101	0.0435702
Cofilin
Lifeact, uM	1st repeat	2nd repeat	3rd repeat	Mean	Std dev
0	0.439184	0.455054	0.627564	0.507267	0.104482
3 WT	0.327756	0.288779	0.442017	0.352851	0.0796413
10 WT	0.0724651	0.0124791	0.0499168	0.0449537	0.0302994
30 WT	0.0602041	0	0.051905	0.0373697	0.032628
100 WT	0.0673297	0	0.0547427	0.0406908	0.0357969
100 F10A	0.5246	0.457607	0.549603	0.510603	0.0475685
Myosin
Lifeact, uM	1st repeat	2nd repeat	3rd repeat	Mean	Std dev
0	0.884274	0.935902	0.946933	0.922369	0.0334496
3 WT	0.901777	0.850331	0.941832	0.89798	0.0458687
10 WT	0.860621	0.885468	0.884709	0.876933	0.0141315
30 WT	0.774522	0.792649	0.765376	0.777516	0.0138804
100 WT	0.605907	0.437436	0.632832	0.558725	0.105898
100 F10A	0.848398	0.952153	0.892562	0.897704	0.0520684

## Sheet: Figure 5B
Lifeact, uM	1st repeat	2nd repeat	3rd repeat	Mean	Std dev
0	0.942484	0.940723	0.936809	0.940005	0.0029047
3 WT	0.891095	0.944494	0.939384	0.924991	0.0294657
30 WT	0.843469	0.890507	0.858767	0.864247	0.0239931
100 WT	0.596558	0.756579	0.766472	0.706536	0.0953725
300 WT	0.651331	0.615777	0.641897	0.636335	0.0184181
300 F10A	0.883197	0.898153	0.935663	0.905671	0.0270285

## Sheet: Figure 5E
Lifeact, uM	1st repeat	2nd repeat	3rd repeat	Mean	Std dev
0	1	1	1	1	0
1 WT	0.702006	0.837024	0.753072	0.764034	0.0681735
3 WT	0.466221	0.628763	0.473145	0.52271	0.0919103
10 WT	0.310421	0.506345	0.238052	0.351606	0.138807
30 WT	0.0696028	0.0598408	0.0493855	0.0596097	0.0101106
100 WT	0.0313016	0.114705	0.0530269	0.0663445	0.0432673
100 F10A	1.14172	1.58746	0.822713	1.18396	0.384119

## Sheet: Figure 5F
Actin-mCherry
Hours	1st repeat	2nd repeat	3rd repeat	Mean	Std dev
0	100	100	100	100	0
1	79.1953	51.4605	84.5292	71.7284	17.7539
2	85.2017	44.3754	66.4842	65.3538	20.4366
3	76.4328	41.5717	48.6445	55.5497	18.4278
4	78.691	41.3922	49.0635	56.3822	19.697
5	75.8712	42.1863	27.4609	48.5061	24.8162
WT Lifeact
Hours	1st repeat	2nd repeat	3rd repeat	Mean	Std dev
0	100	100	100	100	0
1	103.615	105.454	100.044	103.038	2.75066
2	104.322	96.1205	89.3387	96.5937	7.50276
3	110.918	98.8133	88.5132	99.4149	11.2146
4	103.627	106.945	67.3685	92.647	21.9546
5	88.5909	90.3241	48.9917	75.9689	23.379
Lifeact F10A
Hours	1st repeat	2nd repeat	3rd repeat	Mean	Std dev
0	100	100	100	100	0
1	102.202	71.1471	98.2804	90.5431	16.9115
2	86.2506	55.2919	91.3411	77.6279	19.5102
3	78.7898	42.583	74.9389	65.4373	19.8858
4	82.4331	51.0006	67.4603	66.9647	15.7221
5	72.9289	47.1529	48.8706	56.3174	14.4115
Lifeact E17K
Hours	1st repeat	2nd repeat	3rd repeat	Mean	Std dev
0	100	100	100	100	0
1	91.0674	91.2953	94.6728	92.3451	2.01898
2	90.6004	88.024	93.0999	90.5748	2.5381
3	76.8026	90.1901	100.203	89.0652	11.7407
4	73.6207	76.3332	97.4531	82.469	13.0473
5	69.3296	68.9427	103.957	80.7432	20.105

## Sheet: S1E Fig
Spatial frequency	Unmasked	Masked
0.001001	1	1
0.00275482	0.999	1
0.00550964	0.994	1
0.00826446	0.994	1
0.0110193	0.998	1
0.0137741	0.997	1
0.0165289	0.998	1
0.0192827	0.999	1
0.022041	0.999	1
0.0247954	0.998	1
0.0275482	0.998	1
0.030303	0.998	1
0.0330578	0.997	1
0.0358166	0.995	1
0.0385654	0.994	1
0.0413223	0.992	1
0.0440723	0.992	0.999
0.0468384	0.993	0.999
0.0495786	0.991	0.999
0.0523286	0.986	0.999
0.0550964	0.982	0.999
0.0578369	0.978	0.998
0.0606061	0.978	0.998
0.0633714	0.974	0.998
0.0660938	0.974	0.998
0.0688705	0.977	0.998
0.0716332	0.979	0.998
0.0744048	0.978	0.998
0.0771605	0.975	0.997
0.0798722	0.971	0.997
0.0826446	0.964	0.996
0.0853971	0.962	0.996
0.0881834	0.959	0.996
0.0909091	0.958	0.995
0.093633	0.958	0.995
0.096432	0.96	0.995
0.0992063	0.955	0.994
0.101937	0.951	0.994
0.104712	0.953	0.994
0.107411	0.95	0.994
0.110254	0.944	0.993
0.112994	0.934	0.992
0.115741	0.914	0.99
0.118483	0.894	0.987
0.121212	0.873	0.985
0.123916	0.88	0.984
0.126743	0.872	0.984
0.129534	0.862	0.982
0.132275	0.835	0.977
0.134953	0.795	0.968
0.137741	0.759	0.962
0.140449	0.748	0.959
0.143266	0.761	0.961
0.145985	0.77	0.961
0.14881	0.761	0.959
0.151515	0.728	0.954
0.154321	0.699	0.948
0.156986	0.703	0.944
0.159744	0.669	0.942
0.162602	0.677	0.942
0.165289	0.699	0.942
0.168067	0.685	0.94
0.17094	0.682	0.938
0.173611	0.682	0.936
0.176367	0.665	0.931
0.179211	0.638	0.926
0.181818	0.644	0.924
0.184502	0.652	0.924
0.187266	0.647	0.926
0.190114	0.662	0.926
0.192678	0.657	0.926
0.195695	0.659	0.927
0.198413	0.661	0.928
0.201207	0.655	0.924
0.203666	0.636	0.919
0.206612	0.624	0.915
0.209205	0.622	0.91
0.212314	0.612	0.905
0.215054	0.592	0.901
0.217865	0.602	0.901
0.220264	0.593	0.898
0.223214	0.557	0.889
0.225734	0.528	0.876
0.228833	0.478	0.856
0.231481	0.428	0.837
0.234192	0.384	0.823
0.236967	0.371	0.806
0.239808	0.334	0.776
0.242718	0.284	0.737
0.245098	0.246	0.704
0.248139	0.22	0.671
0.250627	0.186	0.633
0.253165	0.179	0.606
0.25641	0.164	0.583
0.259067	0.144	0.555
0.26178	0.132	0.519
0.26455	0.102	0.469
0.26738	0.074	0.415
0.27027	0.069	0.379
0.27248	0.071	0.365
0.275482	0.076	0.349
0.278552	0.058	0.32
0.280899	0.048	0.274
0.284091	0.038	0.222
0.286533	0.035	0.174
0.289017	0.029	0.138
0.292398	0.019	0.113
0.294985	0.017	0.101
0.297619	0.021	0.108
0.3003	0.009	0.104
0.30303	0.015	0.084
0.30581	0.008	0.068
0.308642	0.01	0.063
0.311526	0.002	0.064
0.314465	0.012	0.06
0.316456	0.007	0.043
0.319489	0.003	0.028
0.322581	0	0.018
0.324675	-0.009	0.017
0.327869	-0.003	0.027
0.331126	0.004	0.028
0.333333	-0.003	0.025
0.33557	0.007	0.019
0.338983	0.003	0.018
0.341297	0	0.015
0.344828	-0.002	0.002
0.347222	-0.005	0.002
0.34965	-0.015	0.008
0.352113	-0.007	0.012
0.355872	0.002	0.005
0.358423	0.005	-0.006
0.361011	-0.004	-0.007
0.363636	-0.003	-0.001
0.3663	0.005	0.008
0.369004	0.001	0.013
0.371747	0.004	0.017
0.374532	0.005	0.013
0.377358	-0.001	0.005
0.380228	0.002	0.002
0.383142	0.002	0.003
0.3861	0.007	0.002
0.389105	-0.005	0.004
0.390625	-0.006	0.006
0.393701	-0.002	0.007
0.396825	-0.003	0.002
0.4	-0.009	-0.008
0.401606	0.004	-0.004
0.404858	-0.002	0.004
0.408163	0.003	0
0.409836	0	-0.004
0.413223	-0.004	-0.007

[truncated: 1 more sheets: S2A Fig]
