# Supplementary material for: Structure of the Lifeact–F-actin complex
Source: PLoS Biol. 2020 Nov 20;18(11):e3000925. doi: 10.1371/journal.pbio.3000925 (PMC7717565; doi:10.1371/journal.pbio.3000925)
Supplement: S1 File — (ZIP) [file pbio.3000925.s009.zip]

Archive with 7 entries (6 files):
- ExampleDesignCommandForSupp_run.sh
- __MACOSX/
- __MACOSX/._ExampleDesignCommandForSupp_run.sh
- ExampleDesignCommandForSupp_designProtocol.xml
- __MACOSX/._ExampleDesignCommandForSupp_designProtocol.xml
- ExampleDesignCommandForSupp_initpdb.pdb
- __MACOSX/._ExampleDesignCommandForSupp_initpdb.pdb
