# Supplementary material for: Structure of the Lifeact–F-actin complex
Source: PLoS Biol. 2020 Nov 20;18(11):e3000925. doi: 10.1371/journal.pbio.3000925 (PMC7717565; doi:10.1371/journal.pbio.3000925)
Supplement: S1 File — (ZIP) [file pbio.3000925.s009.zip › ExampleDesignCommandForSupp_run.sh]

ROSETTA3=/define/here/where/rosetta/is

$ROSETTA3/source/bin/rosetta_scripts.default.linuxgccrelease \
    -database $ROSETTA3/database/ \
    -in::file::s initpdb.pdb \
    -parser::protocol designProtocol.xml \
    -nstruct 5 \
    --beta \
    --overwrite \
    --no_optH false \
    --options:user \
    --dun10 \
    --suffix _des_0001
