# Supplementary material for: Structure of the Lifeact–F-actin complex
Source: PLoS Biol. 2020 Nov 20;18(11):e3000925. doi: 10.1371/journal.pbio.3000925 (PMC7717565; doi:10.1371/journal.pbio.3000925)
Supplement: S1 File — (ZIP) [file pbio.3000925.s009.zip › ExampleDesignCommandForSupp_designProtocol.xml]

<ROSETTASCRIPTS>
<SCOREFXNS>
     <ScoreFunction name="beta" weights="beta"/>
     <ScoreFunction name="beta_cart" weights="beta_cart"/>
     <ScoreFunction name="beta_soft" weights="beta_soft"/>
</SCOREFXNS>

<TASKOPERATIONS>
     <InitializeFromCommandline name="init"/>
     <LimitAromaChi2 name="arochi2"/>
     <IncludeCurrent name="inclcur"/>
     <ExtraRotamersGeneric name="exrot" ex1="1" ex2="1" extrachi_cutoff="1"/>
	 <RestrictToInterface name="onlyInterface" jump="1" distance="9.0"/>
	#Operate only on selected residues
     <OperateOnCertainResidues name="onlyLifeAct"> <ResidueIndexIsnt indices="1,2,3,4,5,6,7,8,9,10,11,12,13,14,15,16"/> <RestrictToRepackingRLT/> </OperateOnCertainResidues>

	# Keep funny aminoacids out of the design
     <DisallowIfNonnative name="dont_allow_PCWG" disallow_aas="CPWG"/>
</TASKOPERATIONS>

<MOVERS>
	# Introduces a larger emsemble of possible conformations
     <BackrubDD name="backrub" partner1="1" partner2="0" interface_distance_cutoff="10.0" moves="1000" sc_move_probability="0.25" scorefxn="beta" small_move_probability="0.15" bbg_move_probability="0.25"/>
	 <PackRotamersMover name="softLoopRegionDesign" scorefxn="beta_soft" task_operations="init,dont_allow_PCWG,arochi2,inclcur,exrot,onlyLifeAct,onlyInterface"/>
	 <PackRotamersMover name="loopRegionDesign" scorefxn="beta" task_operations="init,dont_allow_PCWG,arochi2,inclcur,exrot,onlyLifeAct,onlyInterface"/>

	# Final relaxation
	<FastRelax name="fastRelax" scorefxn="beta_cart" cartesian="1" repeats="1" min_type="dfpmin_armijo_nonmonotone" relaxscript="InterfaceDesign2019">
		<MoveMap>
			<Span begin="1" end="758" chi="0" bb="0"/>
			<Span begin="1" end="16" chi="1" bb="1"/>
			<Span begin="717" end="734" chi="1" bb="0"/>
			<Span begin="54" end="62" chi="1" bb="0"/>
			<Span begin="525" end="531" chi="1" bb="0"/>
			<Span begin="404" end="409" chi="1" bb="0"/>
			<Span begin="549" end="541" chi="1" bb="0"/>
		</MoveMap>
	</FastRelax>
	 <MinMover name="relax" scorefxn="beta" chi="1" bb="1" jump="0" type="dfpmin_armijo_nonmonotone" tolerance="0.001"/>
	 <MinMover name="final_relax" scorefxn="beta" chi="1" bb="1" jump="1" type="dfpmin_armijo_nonmonotone" tolerance="0.001"/>
  </MOVERS>
<FILTERS>
     <Ddg name="ddg" scorefxn="beta" threshold="-0" confidence="1"/>
</FILTERS>
<APPLY_TO_POSE>
</APPLY_TO_POSE>
<PROTOCOLS>
	 <Add mover_name="backrub"/>
	 <Add mover_name="fastRelax"/>
	 <Add mover_name="softLoopRegionDesign"/> 
	 <Add mover_name="fastRelax"/>
	 <Add mover_name="loopRegionDesign"/>
	 <Add mover_name="fastRelax"/>
	 <Add filter_name="ddg"/>
</PROTOCOLS>
</ROSETTASCRIPTS>
