# Supplementary material for: Structure of the Lifeact–F-actin complex
Source: PLoS Biol. 2020 Nov 20;18(11):e3000925. doi: 10.1371/journal.pbio.3000925 (PMC7717565; doi:10.1371/journal.pbio.3000925)
Supplement: S1 File — (ZIP) [file pbio.3000925.s009.zip › ExampleDesignCommandForSupp_initpdb.pdb]

ATOM      1  N   MET Y1001     187.763 145.261 145.672  1.00  0.00           N
ATOM      2  CA  MET Y1001     188.114 146.610 145.249  1.00  0.00           C
ATOM      3  C   MET Y1001     187.796 147.635 146.313  1.00  0.00           C
ATOM      4  O   MET Y1001     186.641 147.789 146.714  1.00  0.00           O
ATOM      5  CB  MET Y1001     187.381 146.980 143.978  1.00  0.00           C
ATOM      6  CG  MET Y1001     187.751 146.165 142.778  1.00  0.00           C
ATOM      7  SD  MET Y1001     186.867 146.685 141.309  1.00  0.00           S
ATOM      8  CE  MET Y1001     187.705 148.208 140.926  1.00  0.00           C
ATOM      9  H   MET Y1001     187.866 145.022 146.649  1.00  0.00           H
ATOM     10  HA  MET Y1001     189.190 146.648 145.069  1.00  0.00           H
ATOM     11  1HB MET Y1001     186.311 146.873 144.139  1.00  0.00           H
ATOM     12  2HB MET Y1001     187.564 148.008 143.770  1.00  0.00           H
ATOM     13  1HG MET Y1001     188.821 146.252 142.595  1.00  0.00           H
ATOM     14  2HG MET Y1001     187.521 145.117 142.973  1.00  0.00           H
ATOM     15  1HE MET Y1001     187.263 148.647 140.057  1.00  0.00           H
ATOM     16  2HE MET Y1001     187.609 148.884 141.741  1.00  0.00           H
ATOM     17  3HE MET Y1001     188.760 148.016 140.736  1.00  0.00           H
ATOM     18  N   GLY Y1002     188.815 148.330 146.789  1.00  0.00           N
ATOM     19  CA  GLY Y1002     188.573 149.352 147.793  1.00  0.00           C
ATOM     20  C   GLY Y1002     188.286 150.626 147.051  1.00  0.00           C
ATOM     21  O   GLY Y1002     188.251 150.629 145.819  1.00  0.00           O
ATOM     22  H   GLY Y1002     189.765 148.174 146.412  1.00  0.00           H
ATOM     23  1HA GLY Y1002     187.729 149.080 148.428  1.00  0.00           H
ATOM     24  2HA GLY Y1002     189.449 149.475 148.433  1.00  0.00           H
ATOM     25  N   VAL Y1003     188.179 151.729 147.752  1.00  0.00           N
ATOM     26  CA  VAL Y1003     187.888 152.982 147.098  1.00  0.00           C
ATOM     27  C   VAL Y1003     188.964 153.331 146.120  1.00  0.00           C
ATOM     28  O   VAL Y1003     188.675 153.795 145.029  1.00  0.00           O
ATOM     29  CB  VAL Y1003     187.629 154.082 148.123  1.00  0.00           C
ATOM     30  CG1 VAL Y1003     187.605 155.418 147.494  1.00  0.00           C
ATOM     31  CG2 VAL Y1003     186.261 153.831 148.698  1.00  0.00           C
ATOM     32  H   VAL Y1003     188.272 151.699 148.773  1.00  0.00           H
ATOM     33  HA  VAL Y1003     186.961 152.856 146.539  1.00  0.00           H
ATOM     34  HB  VAL Y1003     188.394 154.065 148.909  1.00  0.00           H
ATOM     35 1HG1 VAL Y1003     187.387 156.153 148.246  1.00  0.00           H
ATOM     36 2HG1 VAL Y1003     188.571 155.621 147.084  1.00  0.00           H
ATOM     37 3HG1 VAL Y1003     186.857 155.459 146.721  1.00  0.00           H
ATOM     38 1HG2 VAL Y1003     186.014 154.588 149.428  1.00  0.00           H
ATOM     39 2HG2 VAL Y1003     185.542 153.864 147.887  1.00  0.00           H
ATOM     40 3HG2 VAL Y1003     186.238 152.852 149.172  1.00  0.00           H
ATOM     41  N   ALA Y1004     190.208 153.102 146.473  1.00  0.00           N
ATOM     42  CA  ALA Y1004     191.275 153.415 145.553  1.00  0.00           C
ATOM     43  C   ALA Y1004     191.145 152.644 144.237  1.00  0.00           C
ATOM     44  O   ALA Y1004     191.513 153.165 143.181  1.00  0.00           O
ATOM     45  CB  ALA Y1004     192.606 153.105 146.189  1.00  0.00           C
ATOM     46  H   ALA Y1004     190.403 152.716 147.387  1.00  0.00           H
ATOM     47  HA  ALA Y1004     191.224 154.480 145.327  1.00  0.00           H
ATOM     48  1HB ALA Y1004     193.407 153.371 145.501  1.00  0.00           H
ATOM     49  2HB ALA Y1004     192.710 153.678 147.111  1.00  0.00           H
ATOM     50  3HB ALA Y1004     192.659 152.039 146.412  1.00  0.00           H
ATOM     51  N   ASP Y1005     190.612 151.421 144.272  1.00  0.00           N
ATOM     52  CA  ASP Y1005     190.564 150.631 143.070  1.00  0.00           C
ATOM     53  C   ASP Y1005     189.346 151.021 142.273  1.00  0.00           C
ATOM     54  O   ASP Y1005     189.383 151.051 141.040  1.00  0.00           O
ATOM     55  CB  ASP Y1005     190.429 149.172 143.454  1.00  0.00           C
ATOM     56  CG  ASP Y1005     191.589 148.637 144.250  1.00  0.00           C
ATOM     57  OD1 ASP Y1005     192.695 148.630 143.766  1.00  0.00           O
ATOM     58  OD2 ASP Y1005     191.343 148.226 145.391  1.00  0.00           O
ATOM     59  H   ASP Y1005     190.240 151.014 145.127  1.00  0.00           H
ATOM     60  HA  ASP Y1005     191.464 150.802 142.480  1.00  0.00           H
ATOM     61  1HB ASP Y1005     189.536 149.069 144.044  1.00  0.00           H
ATOM     62  2HB ASP Y1005     190.308 148.567 142.561  1.00  0.00           H
ATOM     63  N   LEU Y1006     188.270 151.358 142.973  1.00  0.00           N
ATOM     64  CA  LEU Y1006     187.056 151.766 142.313  1.00  0.00           C
ATOM     65  C   LEU Y1006     187.300 153.095 141.650  1.00  0.00           C
ATOM     66  O   LEU Y1006     186.815 153.330 140.544  1.00  0.00           O
ATOM     67  CB  LEU Y1006     185.911 151.808 143.314  1.00  0.00           C
ATOM     68  CG  LEU Y1006     185.443 150.416 143.844  1.00  0.00           C
ATOM     69  CD1 LEU Y1006     184.537 150.583 145.011  1.00  0.00           C
ATOM     70  CD2 LEU Y1006     184.667 149.682 142.767  1.00  0.00           C
ATOM     71  H   LEU Y1006     188.293 151.279 143.995  1.00  0.00           H
ATOM     72  HA  LEU Y1006     186.822 151.056 141.531  1.00  0.00           H
ATOM     73  1HB LEU Y1006     186.224 152.408 144.168  1.00  0.00           H
ATOM     74  2HB LEU Y1006     185.061 152.290 142.841  1.00  0.00           H
ATOM     75  HG  LEU Y1006     186.305 149.845 144.159  1.00  0.00           H
ATOM     76 1HD1 LEU Y1006     184.225 149.600 145.371  1.00  0.00           H
ATOM     77 2HD1 LEU Y1006     185.062 151.104 145.811  1.00  0.00           H
ATOM     78 3HD1 LEU Y1006     183.660 151.143 144.712  1.00  0.00           H
ATOM     79 1HD2 LEU Y1006     184.336 148.718 143.156  1.00  0.00           H
ATOM     80 2HD2 LEU Y1006     183.800 150.281 142.500  1.00  0.00           H
ATOM     81 3HD2 LEU Y1006     185.269 149.517 141.893  1.00  0.00           H
ATOM     82  N   ILE Y1007     188.101 153.947 142.276  1.00  0.00           N
ATOM     83  CA  ILE Y1007     188.419 155.207 141.664  1.00  0.00           C
ATOM     84  C   ILE Y1007     189.198 154.966 140.413  1.00  0.00           C
ATOM     85  O   ILE Y1007     188.886 155.568 139.403  1.00  0.00           O
ATOM     86  CB  ILE Y1007     189.208 156.122 142.594  1.00  0.00           C
ATOM     87  CG1 ILE Y1007     188.307 156.570 143.721  1.00  0.00           C
ATOM     88  CG2 ILE Y1007     189.754 157.330 141.810  1.00  0.00           C
ATOM     89  CD1 ILE Y1007     189.039 157.177 144.861  1.00  0.00           C
ATOM     90  H   ILE Y1007     188.463 153.723 143.205  1.00  0.00           H
ATOM     91  HA  ILE Y1007     187.491 155.710 141.403  1.00  0.00           H
ATOM     92  HB  ILE Y1007     190.036 155.561 143.033  1.00  0.00           H
ATOM     93 1HG1 ILE Y1007     187.615 157.318 143.327  1.00  0.00           H
ATOM     94 2HG1 ILE Y1007     187.726 155.737 144.076  1.00  0.00           H
ATOM     95 1HG2 ILE Y1007     190.318 157.983 142.458  1.00  0.00           H
ATOM     96 2HG2 ILE Y1007     190.412 157.009 141.004  1.00  0.00           H
ATOM     97 3HG2 ILE Y1007     188.924 157.882 141.391  1.00  0.00           H
ATOM     98 1HD1 ILE Y1007     188.325 157.491 145.620  1.00  0.00           H
ATOM     99 2HD1 ILE Y1007     189.718 156.439 145.278  1.00  0.00           H
ATOM    100 3HD1 ILE Y1007     189.606 158.025 144.549  1.00  0.00           H
ATOM    101  N   LYS Y1008     190.202 154.102 140.436  1.00  0.00           N
ATOM    102  CA  LYS Y1008     190.946 153.886 139.210  1.00  0.00           C
ATOM    103  C   LYS Y1008     190.054 153.355 138.101  1.00  0.00           C
ATOM    104  O   LYS Y1008     190.196 153.764 136.945  1.00  0.00           O
ATOM    105  CB  LYS Y1008     192.099 152.938 139.467  1.00  0.00           C
ATOM    106  CG  LYS Y1008     193.191 153.561 140.291  1.00  0.00           C
ATOM    107  CD  LYS Y1008     194.277 152.573 140.615  1.00  0.00           C
ATOM    108  CE  LYS Y1008     195.329 153.193 141.526  1.00  0.00           C
ATOM    109  NZ  LYS Y1008     196.377 152.206 141.916  1.00  0.00           N
ATOM    110  H   LYS Y1008     190.475 153.632 141.306  1.00  0.00           H
ATOM    111  HA  LYS Y1008     191.351 154.843 138.884  1.00  0.00           H
ATOM    112  1HB LYS Y1008     191.731 152.059 140.001  1.00  0.00           H
ATOM    113  2HB LYS Y1008     192.521 152.603 138.522  1.00  0.00           H
ATOM    114  1HG LYS Y1008     193.623 154.391 139.732  1.00  0.00           H
ATOM    115  2HG LYS Y1008     192.774 153.957 141.210  1.00  0.00           H
ATOM    116  1HD LYS Y1008     193.836 151.711 141.124  1.00  0.00           H
ATOM    117  2HD LYS Y1008     194.751 152.231 139.697  1.00  0.00           H
ATOM    118  1HE LYS Y1008     195.802 154.026 141.009  1.00  0.00           H
ATOM    119  2HE LYS Y1008     194.841 153.566 142.429  1.00  0.00           H
ATOM    120  1HZ LYS Y1008     197.055 152.651 142.520  1.00  0.00           H
ATOM    121  2HZ LYS Y1008     195.942 151.433 142.408  1.00  0.00           H
ATOM    122  3HZ LYS Y1008     196.842 151.859 141.089  1.00  0.00           H
ATOM    123  N   LYS Y1009     189.129 152.452 138.429  1.00  0.00           N
ATOM    124  CA  LYS Y1009     188.241 151.920 137.409  1.00  0.00           C
ATOM    125  C   LYS Y1009     187.388 153.011 136.798  1.00  0.00           C
ATOM    126  O   LYS Y1009     187.253 153.091 135.571  1.00  0.00           O
ATOM    127  CB  LYS Y1009     187.324 150.853 137.982  1.00  0.00           C
ATOM    128  CG  LYS Y1009     186.398 150.216 136.960  1.00  0.00           C
ATOM    129  CD  LYS Y1009     185.505 149.157 137.587  1.00  0.00           C
ATOM    130  CE  LYS Y1009     184.630 148.508 136.538  1.00  0.00           C
ATOM    131  NZ  LYS Y1009     183.679 147.518 137.121  1.00  0.00           N
ATOM    132  H   LYS Y1009     189.080 152.100 139.392  1.00  0.00           H
ATOM    133  HA  LYS Y1009     188.848 151.482 136.618  1.00  0.00           H
ATOM    134  1HB LYS Y1009     187.938 150.075 138.419  1.00  0.00           H
ATOM    135  2HB LYS Y1009     186.718 151.283 138.782  1.00  0.00           H
ATOM    136  1HG LYS Y1009     185.757 150.983 136.517  1.00  0.00           H
ATOM    137  2HG LYS Y1009     186.992 149.764 136.166  1.00  0.00           H
ATOM    138  1HD LYS Y1009     186.114 148.386 138.053  1.00  0.00           H
ATOM    139  2HD LYS Y1009     184.869 149.614 138.350  1.00  0.00           H
ATOM    140  1HE LYS Y1009     184.062 149.273 136.009  1.00  0.00           H
ATOM    141  2HE LYS Y1009     185.275 147.992 135.829  1.00  0.00           H
ATOM    142  1HZ LYS Y1009     183.134 147.107 136.381  1.00  0.00           H
ATOM    143  2HZ LYS Y1009     184.184 146.794 137.607  1.00  0.00           H
ATOM    144  3HZ LYS Y1009     183.026 147.990 137.775  1.00  0.00           H
ATOM    145  N   PHE Y1010     186.817 153.863 137.642  1.00  0.00           N
ATOM    146  CA  PHE Y1010     185.993 154.922 137.123  1.00  0.00           C
ATOM    147  C   PHE Y1010     186.808 156.002 136.459  1.00  0.00           C
ATOM    148  O   PHE Y1010     186.378 156.592 135.473  1.00  0.00           O
ATOM    149  CB  PHE Y1010     185.086 155.516 138.171  1.00  0.00           C
ATOM    150  CG  PHE Y1010     183.876 154.737 138.397  1.00  0.00           C
ATOM    151  CD1 PHE Y1010     183.724 153.933 139.500  1.00  0.00           C
ATOM    152  CD2 PHE Y1010     182.853 154.810 137.480  1.00  0.00           C
ATOM    153  CE1 PHE Y1010     182.573 153.209 139.680  1.00  0.00           C
ATOM    154  CE2 PHE Y1010     181.702 154.090 137.653  1.00  0.00           C
ATOM    155  CZ  PHE Y1010     181.559 153.283 138.753  1.00  0.00           C
ATOM    156  H   PHE Y1010     186.933 153.741 138.654  1.00  0.00           H
ATOM    157  HA  PHE Y1010     185.341 154.471 136.390  1.00  0.00           H
ATOM    158  1HB PHE Y1010     185.624 155.563 139.110  1.00  0.00           H
ATOM    159  2HB PHE Y1010     184.803 156.520 137.877  1.00  0.00           H
ATOM    160  HD1 PHE Y1010     184.520 153.871 140.239  1.00  0.00           H
ATOM    161  HD2 PHE Y1010     182.970 155.457 136.600  1.00  0.00           H
ATOM    162  HE1 PHE Y1010     182.460 152.584 140.563  1.00  0.00           H
ATOM    163  HE2 PHE Y1010     180.899 154.158 136.921  1.00  0.00           H
ATOM    164  HZ  PHE Y1010     180.636 152.709 138.895  1.00  0.00           H
ATOM    165  N   GLU Y1011     188.002 156.267 136.946  1.00  0.00           N
ATOM    166  CA  GLU Y1011     188.769 157.309 136.321  1.00  0.00           C
ATOM    167  C   GLU Y1011     189.085 156.844 134.910  1.00  0.00           C
ATOM    168  O   GLU Y1011     188.970 157.610 133.957  1.00  0.00           O
ATOM    169  CB  GLU Y1011     190.052 157.586 137.108  1.00  0.00           C
ATOM    170  CG  GLU Y1011     190.913 158.751 136.593  1.00  0.00           C
ATOM    171  CD  GLU Y1011     190.299 160.145 136.766  1.00  0.00           C
ATOM    172  OE1 GLU Y1011     189.537 160.352 137.703  1.00  0.00           O
ATOM    173  OE2 GLU Y1011     190.607 160.998 135.958  1.00  0.00           O
ATOM    174  H   GLU Y1011     188.350 155.795 137.771  1.00  0.00           H
ATOM    175  HA  GLU Y1011     188.172 158.221 136.273  1.00  0.00           H
ATOM    176  1HB GLU Y1011     189.795 157.793 138.147  1.00  0.00           H
ATOM    177  2HB GLU Y1011     190.669 156.687 137.107  1.00  0.00           H
ATOM    178  1HG GLU Y1011     191.868 158.726 137.116  1.00  0.00           H
ATOM    179  2HG GLU Y1011     191.111 158.587 135.539  1.00  0.00           H
ATOM    180  N   SER Y1012     189.394 155.557 134.752  1.00  0.00           N
ATOM    181  CA  SER Y1012     189.687 155.007 133.444  1.00  0.00           C
ATOM    182  C   SER Y1012     188.497 155.034 132.496  1.00  0.00           C
ATOM    183  O   SER Y1012     188.612 155.467 131.348  1.00  0.00           O
ATOM    184  CB  SER Y1012     190.158 153.583 133.588  1.00  0.00           C
ATOM    185  OG  SER Y1012     190.443 153.021 132.341  1.00  0.00           O
ATOM    186  H   SER Y1012     189.497 154.948 135.569  1.00  0.00           H
ATOM    187  HA  SER Y1012     190.486 155.600 133.002  1.00  0.00           H
ATOM    188  1HB SER Y1012     191.046 153.558 134.218  1.00  0.00           H
ATOM    189  2HB SER Y1012     189.391 152.997 134.089  1.00  0.00           H
ATOM    190  HG  SER Y1012     190.724 152.123 132.520  1.00  0.00           H
ATOM    191  N   ILE Y1013     187.316 154.629 132.957  1.00  0.00           N
ATOM    192  CA  ILE Y1013     186.171 154.625 132.051  1.00  0.00           C
ATOM    193  C   ILE Y1013     185.819 156.045 131.631  1.00  0.00           C
ATOM    194  O   ILE Y1013     185.408 156.282 130.496  1.00  0.00           O
ATOM    195  CB  ILE Y1013     184.933 153.924 132.665  1.00  0.00           C
ATOM    196  CG1 ILE Y1013     183.908 153.572 131.554  1.00  0.00           C
ATOM    197  CG2 ILE Y1013     184.280 154.801 133.668  1.00  0.00           C
ATOM    198  CD1 ILE Y1013     182.764 152.649 131.990  1.00  0.00           C
ATOM    199  H   ILE Y1013     187.240 154.262 133.911  1.00  0.00           H
ATOM    200  HA  ILE Y1013     186.450 154.072 131.156  1.00  0.00           H
ATOM    201  HB  ILE Y1013     185.257 153.005 133.152  1.00  0.00           H
ATOM    202 1HG1 ILE Y1013     183.471 154.497 131.173  1.00  0.00           H
ATOM    203 2HG1 ILE Y1013     184.442 153.087 130.736  1.00  0.00           H
ATOM    204 1HG2 ILE Y1013     183.439 154.311 134.130  1.00  0.00           H
ATOM    205 2HG2 ILE Y1013     184.973 155.036 134.396  1.00  0.00           H
ATOM    206 3HG2 ILE Y1013     183.936 155.704 133.205  1.00  0.00           H
ATOM    207 1HD1 ILE Y1013     182.114 152.463 131.134  1.00  0.00           H
ATOM    208 2HD1 ILE Y1013     183.176 151.704 132.345  1.00  0.00           H
ATOM    209 3HD1 ILE Y1013     182.176 153.102 132.778  1.00  0.00           H
ATOM    210  N   SER Y1014     186.067 157.014 132.508  1.00  0.00           N
ATOM    211  CA  SER Y1014     185.720 158.390 132.229  1.00  0.00           C
ATOM    212  C   SER Y1014     186.533 158.969 131.082  1.00  0.00           C
ATOM    213  O   SER Y1014     186.199 160.034 130.554  1.00  0.00           O
ATOM    214  CB  SER Y1014     185.880 159.273 133.447  1.00  0.00           C
ATOM    215  OG  SER Y1014     187.208 159.609 133.729  1.00  0.00           O
ATOM    216  H   SER Y1014     186.386 156.771 133.451  1.00  0.00           H
ATOM    217  HA  SER Y1014     184.682 158.407 131.963  1.00  0.00           H
ATOM    218  1HB SER Y1014     185.296 160.164 133.310  1.00  0.00           H
ATOM    219  2HB SER Y1014     185.475 158.758 134.299  1.00  0.00           H
ATOM    220  HG  SER Y1014     187.719 158.783 133.826  1.00  0.00           H
ATOM    221  N   LYS Y1015     187.621 158.293 130.691  1.00  0.00           N
ATOM    222  CA  LYS Y1015     188.487 158.771 129.630  1.00  0.00           C
ATOM    223  C   LYS Y1015     188.025 158.321 128.254  1.00  0.00           C
ATOM    224  O   LYS Y1015     188.575 158.767 127.247  1.00  0.00           O
ATOM    225  CB  LYS Y1015     189.915 158.280 129.841  1.00  0.00           C
ATOM    226  CG  LYS Y1015     190.588 158.838 131.062  1.00  0.00           C
ATOM    227  CD  LYS Y1015     191.994 158.286 131.224  1.00  0.00           C
ATOM    228  CE  LYS Y1015     192.653 158.841 132.471  1.00  0.00           C
ATOM    229  NZ  LYS Y1015     194.016 158.289 132.676  1.00  0.00           N
ATOM    230  H   LYS Y1015     187.847 157.391 131.121  1.00  0.00           H
ATOM    231  HA  LYS Y1015     188.481 159.860 129.649  1.00  0.00           H
ATOM    232  1HB LYS Y1015     189.909 157.192 129.931  1.00  0.00           H
ATOM    233  2HB LYS Y1015     190.519 158.534 128.972  1.00  0.00           H
ATOM    234  1HG LYS Y1015     190.628 159.924 130.989  1.00  0.00           H
ATOM    235  2HG LYS Y1015     190.000 158.579 131.936  1.00  0.00           H
ATOM    236  1HD LYS Y1015     191.945 157.198 131.303  1.00  0.00           H
ATOM    237  2HD LYS Y1015     192.592 158.547 130.353  1.00  0.00           H
ATOM    238  1HE LYS Y1015     192.719 159.924 132.387  1.00  0.00           H
ATOM    239  2HE LYS Y1015     192.036 158.592 133.334  1.00  0.00           H
ATOM    240  1HZ LYS Y1015     194.412 158.685 133.518  1.00  0.00           H
ATOM    241  2HZ LYS Y1015     193.962 157.285 132.770  1.00  0.00           H
ATOM    242  3HZ LYS Y1015     194.601 158.523 131.886  1.00  0.00           H
ATOM    243  N   GLU Y1016     187.041 157.426 128.189  1.00 30.00           N
ATOM    244  CA  GLU Y1016     186.583 156.951 126.897  1.00 30.00           C
ATOM    245  C   GLU Y1016     185.552 157.910 126.331  1.00 30.00           C
ATOM    246  O   GLU Y1016     185.498 158.133 125.120  1.00 30.00           O
ATOM    247  CB  GLU Y1016     185.994 155.541 126.987  1.00 39.54           C
ATOM    248  CG  GLU Y1016     185.528 154.978 125.627  1.00 39.54           C
ATOM    249  CD  GLU Y1016     184.987 153.588 125.703  1.00 39.54           C
ATOM    250  OE1 GLU Y1016     185.103 152.978 126.734  1.00 39.54           O
ATOM    251  OE2 GLU Y1016     184.442 153.137 124.725  1.00 39.54           O
ATOM    252  H   GLU Y1016     186.588 157.084 129.045  1.00 36.00           H
ATOM    253  HA  GLU Y1016     187.431 156.921 126.213  1.00 36.00           H
ATOM    254  1HB GLU Y1016     186.738 154.863 127.404  1.00 47.45           H
ATOM    255  2HB GLU Y1016     185.139 155.548 127.669  1.00 47.45           H
ATOM    256  1HG GLU Y1016     184.746 155.619 125.222  1.00 47.45           H
ATOM    257  2HG GLU Y1016     186.368 155.000 124.934  1.00 47.45           H
TER
ATOM      1  N   THR A   5     195.657 149.833  96.733  1.00 99.22           N
ATOM      2  CA  THR A   5     194.289 149.350  96.850  1.00 95.25           C
ATOM      3  C   THR A   5     193.522 149.565  95.561  1.00 88.83           C
ATOM      4  O   THR A   5     194.120 149.770  94.504  1.00 86.88           O
ATOM      5  CB  THR A   5     193.561 150.021  98.032  1.00134.39           C
ATOM      6  OG1 THR A   5     192.300 149.361  98.249  1.00134.39           O
ATOM      7  CG2 THR A   5     193.338 151.514  97.772  1.00134.39           C
ATOM      8  H   THR A   5     196.041 149.973  95.808  1.00119.06           H
ATOM      9  HA  THR A   5     194.317 148.277  97.042  1.00114.30           H
ATOM     10  HB  THR A   5     194.169 149.919  98.932  1.00161.27           H
ATOM     11  HG1 THR A   5     192.467 148.513  98.690  1.00161.27           H
ATOM     12 1HG2 THR A   5     192.841 151.937  98.634  1.00161.27           H
ATOM     13 2HG2 THR A   5     194.299 152.007  97.634  1.00161.27           H
ATOM     14 3HG2 THR A   5     192.733 151.688  96.897  1.00161.27           H
ATOM     15  N   THR A   6     192.203 149.495  95.650  1.00 85.94           N
ATOM     16  CA  THR A   6     191.336 149.631  94.499  1.00 84.11           C
ATOM     17  C   THR A   6     190.348 150.773  94.665  1.00 83.18           C
ATOM     18  O   THR A   6     190.621 151.905  94.270  1.00 83.76           O
ATOM     19  CB  THR A   6     190.571 148.314  94.240  1.00117.14           C
ATOM     20  OG1 THR A   6     189.825 147.934  95.420  1.00117.14           O
ATOM     21  CG2 THR A   6     191.562 147.220  93.914  1.00117.14           C
ATOM     22  H   THR A   6     191.799 149.343  96.566  1.00103.13           H
ATOM     23  HA  THR A   6     191.950 149.849  93.626  1.00100.93           H
ATOM     24  HB  THR A   6     189.883 148.449  93.403  1.00140.57           H
ATOM     25  HG1 THR A   6     189.292 147.122  95.232  1.00140.57           H
ATOM     26 1HG2 THR A   6     191.025 146.291  93.728  1.00140.57           H
ATOM     27 2HG2 THR A   6     192.130 147.498  93.027  1.00140.57           H
ATOM     28 3HG2 THR A   6     192.243 147.078  94.747  1.00140.57           H
ATOM     29  N   ALA A   7     189.187 150.457  95.205  1.00 79.54           N
ATOM     30  CA  ALA A   7     188.084 151.394  95.402  1.00 75.94           C
ATOM     31  C   ALA A   7     187.219 150.885  96.516  1.00 75.74           C
ATOM     32  O   ALA A   7     187.272 149.699  96.850  1.00 75.98           O
ATOM     33  CB  ALA A   7     187.257 151.563  94.137  1.00106.39           C
ATOM     34  H   ALA A   7     189.085 149.496  95.506  1.00 95.45           H
ATOM     35  HA  ALA A   7     188.480 152.362  95.695  1.00 91.13           H
ATOM     36  1HB ALA A   7     186.446 152.268  94.333  1.00127.67           H
ATOM     37  2HB ALA A   7     187.889 151.949  93.337  1.00127.67           H
ATOM     38  3HB ALA A   7     186.842 150.605  93.842  1.00127.67           H
ATOM     39  N   LEU A   8     186.472 151.770  97.129  1.00 74.98           N
ATOM     40  CA  LEU A   8     185.569 151.372  98.174  1.00 73.02           C
ATOM     41  C   LEU A   8     184.155 151.353  97.652  1.00 69.91           C
ATOM     42  O   LEU A   8     183.796 152.179  96.811  1.00 68.35           O
ATOM     43  CB  LEU A   8     185.644 152.351  99.334  1.00106.68           C
ATOM     44  CG  LEU A   8     184.929 151.943 100.606  1.00106.68           C
ATOM     45  CD1 LEU A   8     185.690 150.752 101.261  1.00106.68           C
ATOM     46  CD2 LEU A   8     184.834 153.138 101.513  1.00106.68           C
ATOM     47  H   LEU A   8     186.511 152.753  96.845  1.00 89.98           H
ATOM     48  HA  LEU A   8     185.828 150.370  98.495  1.00 87.62           H
ATOM     49  1HB LEU A   8     186.655 152.517  99.567  1.00128.02           H
ATOM     50  2HB LEU A   8     185.224 153.302  99.004  1.00128.02           H
ATOM     51  HG  LEU A   8     183.929 151.606 100.376  1.00128.02           H
ATOM     52 1HD1 LEU A   8     185.169 150.432 102.140  1.00128.02           H
ATOM     53 2HD1 LEU A   8     185.754 149.925 100.604  1.00128.02           H
ATOM     54 3HD1 LEU A   8     186.699 151.058 101.524  1.00128.02           H
ATOM     55 1HD2 LEU A   8     184.310 152.873 102.421  1.00128.02           H
ATOM     56 2HD2 LEU A   8     185.840 153.492 101.759  1.00128.02           H
ATOM     57 3HD2 LEU A   8     184.285 153.924 100.997  1.00128.02           H
ATOM     58  N   VAL A   9     183.357 150.422  98.133  1.00 68.78           N
ATOM     59  CA  VAL A   9     181.947 150.391  97.807  1.00 65.70           C
ATOM     60  C   VAL A   9     181.130 150.597  99.067  1.00 64.91           C
ATOM     61  O   VAL A   9     181.338 149.904 100.066  1.00 65.27           O
ATOM     62  CB  VAL A   9     181.582 149.050  97.175  1.00 96.24           C
ATOM     63  CG1 VAL A   9     180.088 148.974  96.873  1.00 96.24           C
ATOM     64  CG2 VAL A   9     182.370 148.876  95.936  1.00 96.24           C
ATOM     65  H   VAL A   9     183.724 149.716  98.781  1.00 82.54           H
ATOM     66  HA  VAL A   9     181.718 151.198  97.109  1.00 78.84           H
ATOM     67  HB  VAL A   9     181.823 148.249  97.872  1.00115.49           H
ATOM     68 1HG1 VAL A   9     179.856 147.997  96.431  1.00115.49           H
ATOM     69 2HG1 VAL A   9     179.510 149.091  97.785  1.00115.49           H
ATOM     70 3HG1 VAL A   9     179.822 149.762  96.180  1.00115.49           H
ATOM     71 1HG2 VAL A   9     182.124 147.931  95.513  1.00115.49           H
ATOM     72 2HG2 VAL A   9     182.140 149.670  95.228  1.00115.49           H
ATOM     73 3HG2 VAL A   9     183.419 148.904  96.182  1.00115.49           H
ATOM     74  N   CYS A  10     180.188 151.535  99.034  1.00 62.94           N
ATOM     75  CA  CYS A  10     179.348 151.779 100.193  1.00 57.89           C
ATOM     76  C   CYS A  10     177.903 152.077  99.859  1.00 55.22           C
ATOM     77  O   CYS A  10     177.567 153.150  99.361  1.00 56.38           O
ATOM     78  CB  CYS A  10     179.885 152.931 101.004  1.00 82.56           C
ATOM     79  SG  CYS A  10     178.904 153.258 102.429  1.00 82.56           S
ATOM     80  H   CYS A  10     180.062 152.105  98.192  1.00 75.53           H
ATOM     81  HA  CYS A  10     179.361 150.888 100.815  1.00 69.47           H
ATOM     82  1HB CYS A  10     180.897 152.695 101.335  1.00 99.07           H
ATOM     83  2HB CYS A  10     179.933 153.830 100.397  1.00 99.07           H
ATOM     84  HG  CYS A  10     177.928 153.943 101.796  1.00 99.07           H
ATOM     85  N   ASP A  11     177.052 151.116 100.189  1.00 58.42           N
ATOM     86  CA  ASP A  11     175.620 151.156  99.946  1.00 55.18           C
ATOM     87  C   ASP A  11     174.913 151.683 101.187  1.00 52.83           C
ATOM     88  O   ASP A  11     174.748 150.957 102.170  1.00 55.24           O
ATOM     89  CB  ASP A  11     175.118 149.736  99.621  1.00 73.81           C
ATOM     90  CG  ASP A  11     173.593 149.588  99.302  1.00 73.81           C
ATOM     91  OD1 ASP A  11     172.904 150.574  99.102  1.00 73.81           O
ATOM     92  OD2 ASP A  11     173.122 148.460  99.289  1.00 73.81           O
ATOM     93  H   ASP A  11     177.435 150.289 100.653  1.00 70.10           H
ATOM     94  HA  ASP A  11     175.415 151.826  99.113  1.00 66.22           H
ATOM     95  1HB ASP A  11     175.677 149.358  98.762  1.00 88.57           H
ATOM     96  2HB ASP A  11     175.358 149.086 100.452  1.00 88.57           H
ATOM     97  N   ASN A  12     174.554 152.957 101.181  1.00 56.48           N
ATOM     98  CA  ASN A  12     173.924 153.567 102.336  1.00 56.77           C
ATOM     99  C   ASN A  12     172.434 153.588 102.175  1.00 52.08           C
ATOM    100  O   ASN A  12     171.900 154.535 101.602  1.00 53.04           O
ATOM    101  CB  ASN A  12     174.366 154.988 102.495  1.00 75.24           C
ATOM    102  CG  ASN A  12     175.743 155.145 102.850  1.00 75.24           C
ATOM    103  OD1 ASN A  12     176.560 155.530 102.003  1.00 75.24           O
ATOM    104  ND2 ASN A  12     176.053 154.903 104.093  1.00 75.24           N
ATOM    105  H   ASN A  12     174.722 153.510 100.349  1.00 67.78           H
ATOM    106  HA  ASN A  12     174.159 152.987 103.225  1.00 68.12           H
ATOM    107  1HB ASN A  12     174.189 155.525 101.562  1.00 90.29           H
ATOM    108  2HB ASN A  12     173.752 155.462 103.260  1.00 90.29           H
ATOM    109 1HD2 ASN A  12     176.994 155.025 104.425  1.00 90.29           H
ATOM    110 2HD2 ASN A  12     175.341 154.616 104.734  1.00 90.29           H
ATOM    111  N   GLY A  13     171.742 152.574 102.636  1.00 52.53           N
ATOM    112  CA  GLY A  13     170.319 152.570 102.403  1.00 51.78           C
ATOM    113  C   GLY A  13     169.591 153.127 103.605  1.00 58.23           C
ATOM    114  O   GLY A  13     170.208 153.603 104.572  1.00 58.52           O
ATOM    115  H   GLY A  13     172.157 151.791 103.157  1.00 63.04           H
ATOM    116  1HA GLY A  13     170.081 153.164 101.523  1.00 62.14           H
ATOM    117  2HA GLY A  13     169.993 151.558 102.196  1.00 62.14           H
ATOM    118  N   SER A  14     168.269 153.032 103.574  1.00 59.79           N
ATOM    119  CA  SER A  14     167.479 153.529 104.669  1.00 58.09           C
ATOM    120  C   SER A  14     167.479 152.604 105.855  1.00 59.49           C
ATOM    121  O   SER A  14     167.202 153.026 106.978  1.00 59.33           O
ATOM    122  CB  SER A  14     166.064 153.684 104.239  1.00 78.99           C
ATOM    123  OG  SER A  14     165.516 152.427 104.034  1.00 78.99           O
ATOM    124  H   SER A  14     167.797 152.628 102.762  1.00 71.75           H
ATOM    125  HA  SER A  14     167.886 154.465 104.983  1.00 69.71           H
ATOM    126  1HB SER A  14     165.501 154.221 105.000  1.00 94.79           H
ATOM    127  2HB SER A  14     166.014 154.252 103.319  1.00 94.79           H
ATOM    128  HG  SER A  14     164.565 152.554 104.072  1.00 94.79           H
ATOM    129  N   GLY A  15     167.816 151.350 105.618  1.00 59.98           N
ATOM    130  CA  GLY A  15     167.798 150.305 106.607  1.00 61.97           C
ATOM    131  C   GLY A  15     169.182 150.103 107.168  1.00 60.46           C
ATOM    132  O   GLY A  15     169.399 150.264 108.370  1.00 56.91           O
ATOM    133  H   GLY A  15     168.124 151.077 104.684  1.00 71.98           H
ATOM    134  1HA GLY A  15     167.100 150.558 107.404  1.00 74.36           H
ATOM    135  2HA GLY A  15     167.450 149.380 106.147  1.00 74.36           H
ATOM    136  N   LEU A  16     170.067 149.610 106.309  1.00 56.38           N
ATOM    137  CA  LEU A  16     171.424 149.260 106.663  1.00 50.63           C
ATOM    138  C   LEU A  16     172.453 149.878 105.757  1.00 49.52           C
ATOM    139  O   LEU A  16     172.172 150.242 104.610  1.00 54.37           O
ATOM    140  CB  LEU A  16     171.620 147.760 106.674  1.00 79.17           C
ATOM    141  CG  LEU A  16     170.813 147.030 107.694  1.00 79.17           C
ATOM    142  CD1 LEU A  16     169.592 146.391 107.025  1.00 79.17           C
ATOM    143  CD2 LEU A  16     171.700 146.032 108.378  1.00 79.17           C
ATOM    144  H   LEU A  16     169.783 149.535 105.327  1.00 67.66           H
ATOM    145  HA  LEU A  16     171.623 149.636 107.660  1.00 60.76           H
ATOM    146  1HB LEU A  16     171.360 147.370 105.693  1.00 95.00           H
ATOM    147  2HB LEU A  16     172.676 147.550 106.858  1.00 95.00           H
ATOM    148  HG  LEU A  16     170.441 147.731 108.431  1.00 95.00           H
ATOM    149 1HD1 LEU A  16     168.999 145.873 107.775  1.00 95.00           H
ATOM    150 2HD1 LEU A  16     168.978 147.149 106.550  1.00 95.00           H
ATOM    151 3HD1 LEU A  16     169.917 145.677 106.266  1.00 95.00           H
ATOM    152 1HD2 LEU A  16     171.130 145.503 109.140  1.00 95.00           H
ATOM    153 2HD2 LEU A  16     172.083 145.318 107.649  1.00 95.00           H
ATOM    154 3HD2 LEU A  16     172.538 146.554 108.850  1.00 95.00           H
ATOM    155  N   VAL A  17     173.649 149.984 106.287  1.00 48.81           N
ATOM    156  CA  VAL A  17     174.789 150.457 105.562  1.00 48.66           C
ATOM    157  C   VAL A  17     175.746 149.352 105.333  1.00 50.77           C
ATOM    158  O   VAL A  17     176.263 148.759 106.277  1.00 55.07           O
ATOM    159  CB  VAL A  17     175.492 151.537 106.336  1.00 68.96           C
ATOM    160  CG1 VAL A  17     176.740 151.993 105.587  1.00 68.96           C
ATOM    161  CG2 VAL A  17     174.538 152.625 106.556  1.00 68.96           C
ATOM    162  H   VAL A  17     173.769 149.665 107.243  1.00 58.57           H
ATOM    163  HA  VAL A  17     174.459 150.848 104.602  1.00 58.39           H
ATOM    164  HB  VAL A  17     175.789 151.162 107.282  1.00 82.75           H
ATOM    165 1HG1 VAL A  17     177.240 152.783 106.153  1.00 82.75           H
ATOM    166 2HG1 VAL A  17     177.440 151.164 105.460  1.00 82.75           H
ATOM    167 3HG1 VAL A  17     176.461 152.361 104.610  1.00 82.75           H
ATOM    168 1HG2 VAL A  17     175.009 153.375 107.115  1.00 82.75           H
ATOM    169 2HG2 VAL A  17     174.196 153.026 105.610  1.00 82.75           H
ATOM    170 3HG2 VAL A  17     173.692 152.249 107.112  1.00 82.75           H
ATOM    171  N   LYS A  18     175.993 149.072 104.074  1.00 49.14           N
ATOM    172  CA  LYS A  18     176.868 147.984 103.727  1.00 49.66           C
ATOM    173  C   LYS A  18     178.102 148.454 102.987  1.00 52.50           C
ATOM    174  O   LYS A  18     178.023 148.933 101.849  1.00 57.03           O
ATOM    175  CB  LYS A  18     176.083 146.976 102.928  1.00 71.88           C
ATOM    176  CG  LYS A  18     174.913 146.398 103.718  1.00 71.88           C
ATOM    177  CD  LYS A  18     174.466 145.093 103.154  1.00 71.88           C
ATOM    178  CE  LYS A  18     173.680 145.214 101.876  1.00 71.88           C
ATOM    179  NZ  LYS A  18     172.280 145.541 102.103  1.00 71.88           N
ATOM    180  H   LYS A  18     175.526 149.634 103.352  1.00 58.97           H
ATOM    181  HA  LYS A  18     177.213 147.505 104.645  1.00 59.59           H
ATOM    182  1HB LYS A  18     175.690 147.464 102.048  1.00 86.26           H
ATOM    183  2HB LYS A  18     176.731 146.192 102.599  1.00 86.26           H
ATOM    184  1HG LYS A  18     175.225 146.254 104.749  1.00 86.26           H
ATOM    185  2HG LYS A  18     174.087 147.108 103.709  1.00 86.26           H
ATOM    186  1HD LYS A  18     175.320 144.487 102.966  1.00 86.26           H
ATOM    187  2HD LYS A  18     173.847 144.581 103.891  1.00 86.26           H
ATOM    188  1HE LYS A  18     174.118 145.983 101.246  1.00 86.26           H
ATOM    189  2HE LYS A  18     173.736 144.275 101.362  1.00 86.26           H
ATOM    190  1HZ LYS A  18     171.796 145.593 101.212  1.00 86.26           H
ATOM    191  2HZ LYS A  18     171.872 144.801 102.663  1.00 86.26           H
ATOM    192  3HZ LYS A  18     172.187 146.423 102.572  1.00 86.26           H
ATOM    193  N   ALA A  19     179.260 148.302 103.615  1.00 56.35           N
ATOM    194  CA  ALA A  19     180.477 148.785 102.996  1.00 58.45           C
ATOM    195  C   ALA A  19     181.605 147.775 103.030  1.00 62.45           C
ATOM    196  O   ALA A  19     181.763 146.986 103.963  1.00 61.71           O
ATOM    197  CB  ALA A  19     180.916 150.061 103.667  1.00 76.78           C
ATOM    198  H   ALA A  19     179.267 147.904 104.559  1.00 67.62           H
ATOM    199  HA  ALA A  19     180.256 148.990 101.957  1.00 70.14           H
ATOM    200  1HB ALA A  19     181.801 150.443 103.161  1.00 92.14           H
ATOM    201  2HB ALA A  19     180.119 150.791 103.602  1.00 92.14           H
ATOM    202  3HB ALA A  19     181.141 149.875 104.703  1.00 92.14           H
ATOM    203  N   GLY A  20     182.438 147.843 102.016  1.00 63.17           N
ATOM    204  CA  GLY A  20     183.595 146.975 101.899  1.00 70.72           C
ATOM    205  C   GLY A  20     184.376 147.361 100.679  1.00 72.80           C
ATOM    206  O   GLY A  20     184.061 148.354 100.034  1.00 67.78           O
ATOM    207  H   GLY A  20     182.239 148.531 101.281  1.00 75.80           H
ATOM    208  1HA GLY A  20     184.225 147.069 102.783  1.00 84.86           H
ATOM    209  2HA GLY A  20     183.290 145.937 101.820  1.00 84.86           H
ATOM    210  N   PHE A  21     185.353 146.565 100.333  1.00 74.90           N
ATOM    211  CA  PHE A  21     186.231 146.910  99.245  1.00 74.64           C
ATOM    212  C   PHE A  21     185.763 146.357  97.932  1.00 76.69           C
ATOM    213  O   PHE A  21     185.300 145.213  97.845  1.00 75.02           O
ATOM    214  CB  PHE A  21     187.586 146.375  99.585  1.00101.71           C
ATOM    215  CG  PHE A  21     188.066 147.034 100.777  1.00101.71           C
ATOM    216  CD1 PHE A  21     187.778 146.486 102.004  1.00101.71           C
ATOM    217  CD2 PHE A  21     188.776 148.192 100.720  1.00101.71           C
ATOM    218  CE1 PHE A  21     188.182 147.081 103.142  1.00101.71           C
ATOM    219  CE2 PHE A  21     189.192 148.781 101.876  1.00101.71           C
ATOM    220  CZ  PHE A  21     188.886 148.219 103.085  1.00101.71           C
ATOM    221  H   PHE A  21     185.523 145.727 100.871  1.00 89.88           H
ATOM    222  HA  PHE A  21     186.282 147.995  99.160  1.00 89.57           H
ATOM    223  1HB PHE A  21     187.544 145.301  99.759  1.00122.05           H
ATOM    224  2HB PHE A  21     188.280 146.565  98.763  1.00122.05           H
ATOM    225  HD1 PHE A  21     187.217 145.561 102.057  1.00122.05           H
ATOM    226  HD2 PHE A  21     189.011 148.643  99.748  1.00122.05           H
ATOM    227  HE1 PHE A  21     187.952 146.647 104.110  1.00122.05           H
ATOM    228  HE2 PHE A  21     189.773 149.699 101.848  1.00122.05           H
ATOM    229  HZ  PHE A  21     189.217 148.687 104.013  1.00122.05           H
ATOM    230  N   ALA A  22     185.928 147.142  96.886  1.00 74.00           N
ATOM    231  CA  ALA A  22     185.542 146.660  95.591  1.00 70.23           C
ATOM    232  C   ALA A  22     186.375 145.461  95.249  1.00 70.81           C
ATOM    233  O   ALA A  22     187.588 145.451  95.461  1.00 73.03           O
ATOM    234  CB  ALA A  22     185.736 147.723  94.535  1.00 98.99           C
ATOM    235  H   ALA A  22     186.337 148.079  96.983  1.00 88.80           H
ATOM    236  HA  ALA A  22     184.497 146.359  95.632  1.00 84.28           H
ATOM    237  1HB ALA A  22     185.438 147.310  93.569  1.00118.79           H
ATOM    238  2HB ALA A  22     185.143 148.596  94.758  1.00118.79           H
ATOM    239  3HB ALA A  22     186.786 148.007  94.498  1.00118.79           H
ATOM    240  N   GLY A  23     185.737 144.484  94.660  1.00 71.24           N
ATOM    241  CA  GLY A  23     186.371 143.275  94.219  1.00 74.84           C
ATOM    242  C   GLY A  23     186.117 142.135  95.190  1.00 72.27           C
ATOM    243  O   GLY A  23     186.338 140.974  94.844  1.00 71.04           O
ATOM    244  H   GLY A  23     184.734 144.538  94.551  1.00 85.49           H
ATOM    245  1HA GLY A  23     185.986 143.012  93.233  1.00 89.81           H
ATOM    246  2HA GLY A  23     187.441 143.441  94.112  1.00 89.81           H
ATOM    247  N   ASP A  24     185.637 142.433  96.403  1.00 74.50           N
ATOM    248  CA  ASP A  24     185.369 141.340  97.326  1.00 74.56           C
ATOM    249  C   ASP A  24     183.946 140.834  97.097  1.00 72.89           C
ATOM    250  O   ASP A  24     183.192 141.439  96.325  1.00 72.85           O
ATOM    251  CB  ASP A  24     185.583 141.849  98.770  1.00 95.01           C
ATOM    252  CG  ASP A  24     185.897 140.771  99.833  1.00 95.01           C
ATOM    253  OD1 ASP A  24     185.470 139.646  99.645  1.00 95.01           O
ATOM    254  OD2 ASP A  24     186.581 141.078 100.815  1.00 95.01           O
ATOM    255  H   ASP A  24     185.488 143.407  96.691  1.00 89.40           H
ATOM    256  HA  ASP A  24     186.062 140.523  97.130  1.00 89.47           H
ATOM    257  1HB ASP A  24     186.389 142.585  98.767  1.00114.01           H
ATOM    258  2HB ASP A  24     184.691 142.375  99.094  1.00114.01           H
ATOM    259  N   ASP A  25     183.545 139.805  97.853  1.00 72.90           N
ATOM    260  CA  ASP A  25     182.209 139.198  97.759  1.00 70.76           C
ATOM    261  C   ASP A  25     181.201 139.637  98.791  1.00 62.99           C
ATOM    262  O   ASP A  25     180.049 139.202  98.770  1.00 62.41           O
ATOM    263  CB  ASP A  25     182.289 137.677  97.831  1.00 92.60           C
ATOM    264  CG  ASP A  25     182.825 137.074  96.601  1.00 92.60           C
ATOM    265  OD1 ASP A  25     182.493 137.598  95.582  1.00 92.60           O
ATOM    266  OD2 ASP A  25     183.527 136.100  96.636  1.00 92.60           O
ATOM    267  H   ASP A  25     184.236 139.409  98.494  1.00 87.48           H
ATOM    268  HA  ASP A  25     181.803 139.464  96.784  1.00 84.91           H
ATOM    269  1HB ASP A  25     182.925 137.390  98.671  1.00111.12           H
ATOM    270  2HB ASP A  25     181.297 137.267  98.018  1.00111.12           H
ATOM    271  N   ALA A  26     181.613 140.474  99.702  1.00 61.03           N
ATOM    272  CA  ALA A  26     180.714 140.912 100.736  1.00 62.12           C
ATOM    273  C   ALA A  26     181.226 142.190 101.333  1.00 63.31           C
ATOM    274  O   ALA A  26     182.430 142.436 101.304  1.00 67.41           O
ATOM    275  CB  ALA A  26     180.605 139.836 101.802  1.00 82.72           C
ATOM    276  H   ALA A  26     182.570 140.802  99.672  1.00 73.24           H
ATOM    277  HA  ALA A  26     179.745 141.088 100.277  1.00 74.54           H
ATOM    278  1HB ALA A  26     179.937 140.128 102.600  1.00 99.26           H
ATOM    279  2HB ALA A  26     180.238 138.914 101.355  1.00 99.26           H
ATOM    280  3HB ALA A  26     181.593 139.664 102.226  1.00 99.26           H
ATOM    281  N   PRO A  27     180.367 143.010 101.904  1.00 59.13           N
ATOM    282  CA  PRO A  27     180.746 144.163 102.643  1.00 58.00           C
ATOM    283  C   PRO A  27     181.405 143.637 103.886  1.00 57.38           C
ATOM    284  O   PRO A  27     181.075 142.538 104.329  1.00 58.93           O
ATOM    285  CB  PRO A  27     179.423 144.842 102.913  1.00101.05           C
ATOM    286  CG  PRO A  27     178.432 143.727 102.849  1.00101.05           C
ATOM    287  CD  PRO A  27     178.942 142.794 101.816  1.00101.05           C
ATOM    288  HA  PRO A  27     181.416 144.785 102.047  1.00 69.60           H
ATOM    289  1HB PRO A  27     179.455 145.341 103.900  1.00121.26           H
ATOM    290  2HB PRO A  27     179.249 145.627 102.165  1.00121.26           H
ATOM    291  1HG PRO A  27     178.334 143.253 103.837  1.00121.26           H
ATOM    292  2HG PRO A  27     177.469 144.109 102.586  1.00121.26           H
ATOM    293  1HD PRO A  27     178.634 141.796 102.107  1.00121.26           H
ATOM    294  2HD PRO A  27     178.560 143.074 100.827  1.00121.26           H
ATOM    295  N   ARG A  28     182.317 144.396 104.455  1.00 58.97           N
ATOM    296  CA  ARG A  28     182.957 143.974 105.683  1.00 63.37           C
ATOM    297  C   ARG A  28     182.370 144.712 106.862  1.00 58.90           C
ATOM    298  O   ARG A  28     182.379 144.222 107.988  1.00 57.33           O
ATOM    299  CB  ARG A  28     184.440 144.225 105.612  1.00 85.31           C
ATOM    300  CG  ARG A  28     185.139 143.416 104.552  1.00 85.31           C
ATOM    301  CD  ARG A  28     186.570 143.666 104.551  1.00 85.31           C
ATOM    302  NE  ARG A  28     187.245 142.995 103.445  1.00 85.31           N
ATOM    303  CZ  ARG A  28     188.558 143.043 103.211  1.00 85.31           C
ATOM    304  NH1 ARG A  28     189.376 143.713 104.006  1.00 85.31           N
ATOM    305  NH2 ARG A  28     189.006 142.400 102.155  1.00 85.31           N
ATOM    306  H   ARG A  28     182.513 145.308 104.053  1.00 70.76           H
ATOM    307  HA  ARG A  28     182.790 142.906 105.820  1.00 76.04           H
ATOM    308  1HB ARG A  28     184.618 145.281 105.405  1.00102.37           H
ATOM    309  2HB ARG A  28     184.897 143.995 106.573  1.00102.37           H
ATOM    310  1HG ARG A  28     184.974 142.354 104.736  1.00102.37           H
ATOM    311  2HG ARG A  28     184.741 143.676 103.569  1.00102.37           H
ATOM    312  1HD ARG A  28     186.738 144.729 104.464  1.00102.37           H
ATOM    313  2HD ARG A  28     186.996 143.301 105.484  1.00102.37           H
ATOM    314  HE  ARG A  28     186.687 142.442 102.753  1.00102.37           H
ATOM    315 1HH1 ARG A  28     189.018 144.200 104.812  1.00102.37           H
ATOM    316 2HH1 ARG A  28     190.367 143.737 103.809  1.00102.37           H
ATOM    317 1HH2 ARG A  28     188.317 141.890 101.560  1.00102.37           H
ATOM    318 2HH2 ARG A  28     189.987 142.401 101.926  1.00102.37           H
ATOM    319  N   ALA A  29     181.875 145.903 106.589  1.00 56.80           N
ATOM    320  CA  ALA A  29     181.310 146.784 107.574  1.00 55.15           C
ATOM    321  C   ALA A  29     179.816 146.856 107.386  1.00 52.75           C
ATOM    322  O   ALA A  29     179.337 147.331 106.353  1.00 55.69           O
ATOM    323  CB  ALA A  29     181.918 148.167 107.427  1.00 76.59           C
ATOM    324  H   ALA A  29     181.899 146.241 105.633  1.00 68.16           H
ATOM    325  HA  ALA A  29     181.512 146.387 108.570  1.00 66.18           H
ATOM    326  1HB ALA A  29     181.489 148.841 108.150  1.00 91.91           H
ATOM    327  2HB ALA A  29     182.996 148.111 107.576  1.00 91.91           H
ATOM    328  3HB ALA A  29     181.714 148.536 106.437  1.00 91.91           H
ATOM    329  N   VAL A  30     179.063 146.342 108.343  1.00 50.80           N
ATOM    330  CA  VAL A  30     177.621 146.392 108.215  1.00 48.71           C
ATOM    331  C   VAL A  30     177.017 147.029 109.449  1.00 48.60           C
ATOM    332  O   VAL A  30     177.239 146.566 110.566  1.00 52.26           O
ATOM    333  CB  VAL A  30     177.032 145.003 107.943  1.00 71.61           C
ATOM    334  CG1 VAL A  30     175.507 145.097 107.848  1.00 71.61           C
ATOM    335  CG2 VAL A  30     177.617 144.466 106.630  1.00 71.61           C
ATOM    336  H   VAL A  30     179.495 145.947 109.170  1.00 60.96           H
ATOM    337  HA  VAL A  30     177.372 147.014 107.365  1.00 58.45           H
ATOM    338  HB  VAL A  30     177.279 144.330 108.762  1.00 85.93           H
ATOM    339 1HG1 VAL A  30     175.092 144.113 107.649  1.00 85.93           H
ATOM    340 2HG1 VAL A  30     175.092 145.472 108.784  1.00 85.93           H
ATOM    341 3HG1 VAL A  30     175.234 145.774 107.041  1.00 85.93           H
ATOM    342 1HG2 VAL A  30     177.204 143.482 106.422  1.00 85.93           H
ATOM    343 2HG2 VAL A  30     177.364 145.146 105.816  1.00 85.93           H
ATOM    344 3HG2 VAL A  30     178.701 144.386 106.702  1.00 85.93           H
ATOM    345  N   PHE A  31     176.233 148.067 109.238  1.00 48.37           N
ATOM    346  CA  PHE A  31     175.617 148.767 110.341  1.00 46.84           C
ATOM    347  C   PHE A  31     174.171 148.980 110.032  1.00 48.46           C
ATOM    348  O   PHE A  31     173.811 149.008 108.867  1.00 55.21           O
ATOM    349  CB  PHE A  31     176.126 150.176 110.423  1.00 65.72           C
ATOM    350  CG  PHE A  31     177.491 150.324 110.440  1.00 65.72           C
ATOM    351  CD1 PHE A  31     178.226 150.265 111.579  1.00 65.72           C
ATOM    352  CD2 PHE A  31     178.098 150.585 109.251  1.00 65.72           C
ATOM    353  CE1 PHE A  31     179.560 150.485 111.503  1.00 65.72           C
ATOM    354  CE2 PHE A  31     179.386 150.801 109.177  1.00 65.72           C
ATOM    355  CZ  PHE A  31     180.119 150.765 110.288  1.00 65.72           C
ATOM    356  H   PHE A  31     176.116 148.381 108.269  1.00 58.04           H
ATOM    357  HA  PHE A  31     175.765 148.197 111.255  1.00 56.21           H
ATOM    358  1HB PHE A  31     175.736 150.744 109.586  1.00 78.86           H
ATOM    359  2HB PHE A  31     175.733 150.652 111.316  1.00 78.86           H
ATOM    360  HD1 PHE A  31     177.754 150.055 112.543  1.00 78.86           H
ATOM    361  HD2 PHE A  31     177.518 150.626 108.351  1.00 78.86           H
ATOM    362  HE1 PHE A  31     180.182 150.450 112.405  1.00 78.86           H
ATOM    363  HE2 PHE A  31     179.841 151.019 108.220  1.00 78.86           H
ATOM    364  HZ  PHE A  31     181.139 150.962 110.214  1.00 78.86           H
ATOM    365  N   PRO A  32     173.293 149.126 111.000  1.00 45.50           N
ATOM    366  CA  PRO A  32     171.976 149.651 110.777  1.00 46.40           C
ATOM    367  C   PRO A  32     172.190 151.139 110.515  1.00 49.47           C
ATOM    368  O   PRO A  32     173.038 151.741 111.178  1.00 54.28           O
ATOM    369  CB  PRO A  32     171.278 149.336 112.076  1.00 83.94           C
ATOM    370  CG  PRO A  32     172.385 149.293 113.080  1.00 83.94           C
ATOM    371  CD  PRO A  32     173.586 148.755 112.344  1.00 83.94           C
ATOM    372  HA  PRO A  32     171.500 149.153 109.925  1.00 55.68           H
ATOM    373  1HB PRO A  32     170.541 150.109 112.283  1.00100.73           H
ATOM    374  2HB PRO A  32     170.731 148.384 111.991  1.00100.73           H
ATOM    375  1HG PRO A  32     172.521 150.294 113.493  1.00100.73           H
ATOM    376  2HG PRO A  32     172.129 148.650 113.917  1.00100.73           H
ATOM    377  1HD PRO A  32     174.473 149.258 112.714  1.00100.73           H
ATOM    378  2HD PRO A  32     173.651 147.660 112.445  1.00100.73           H
ATOM    379  N   SER A  33     171.365 151.774 109.697  1.00 49.10           N
ATOM    380  CA  SER A  33     171.504 153.209 109.417  1.00 48.03           C
ATOM    381  C   SER A  33     170.878 154.034 110.521  1.00 50.27           C
ATOM    382  O   SER A  33     169.939 154.788 110.307  1.00 53.64           O
ATOM    383  CB  SER A  33     170.790 153.567 108.111  1.00 65.27           C
ATOM    384  OG  SER A  33     171.345 152.914 106.994  1.00 65.27           O
ATOM    385  H   SER A  33     170.653 151.244 109.196  1.00 58.92           H
ATOM    386  HA  SER A  33     172.564 153.452 109.344  1.00 57.64           H
ATOM    387  1HB SER A  33     169.734 153.295 108.194  1.00 78.32           H
ATOM    388  2HB SER A  33     170.832 154.644 107.956  1.00 78.32           H
ATOM    389  HG  SER A  33     170.837 153.224 106.184  1.00 78.32           H
ATOM    390  N   ILE A  34     171.410 153.899 111.712  1.00 47.70           N
ATOM    391  CA  ILE A  34     170.835 154.544 112.876  1.00 47.01           C
ATOM    392  C   ILE A  34     171.730 155.405 113.720  1.00 50.54           C
ATOM    393  O   ILE A  34     172.827 155.009 114.113  1.00 54.83           O
ATOM    394  CB  ILE A  34     170.206 153.509 113.798  1.00 68.70           C
ATOM    395  CG1 ILE A  34     169.085 152.807 113.072  1.00 68.70           C
ATOM    396  CG2 ILE A  34     169.734 154.156 115.070  1.00 68.70           C
ATOM    397  CD1 ILE A  34     168.500 151.646 113.811  1.00 68.70           C
ATOM    398  H   ILE A  34     172.219 153.282 111.781  1.00 57.24           H
ATOM    399  HA  ILE A  34     170.030 155.192 112.524  1.00 56.41           H
ATOM    400  HB  ILE A  34     170.950 152.746 114.043  1.00 82.44           H
ATOM    401 1HG1 ILE A  34     168.299 153.528 112.848  1.00 82.44           H
ATOM    402 2HG1 ILE A  34     169.465 152.411 112.144  1.00 82.44           H
ATOM    403 1HG2 ILE A  34     169.311 153.420 115.708  1.00 82.44           H
ATOM    404 2HG2 ILE A  34     170.546 154.616 115.621  1.00 82.44           H
ATOM    405 3HG2 ILE A  34     168.986 154.914 114.820  1.00 82.44           H
ATOM    406 1HD1 ILE A  34     167.725 151.180 113.203  1.00 82.44           H
ATOM    407 2HD1 ILE A  34     169.286 150.941 114.004  1.00 82.44           H
ATOM    408 3HD1 ILE A  34     168.054 151.950 114.744  1.00 82.44           H
ATOM    409  N   VAL A  35     171.222 156.578 114.053  1.00 49.19           N
ATOM    410  CA  VAL A  35     171.908 157.439 114.991  1.00 47.90           C
ATOM    411  C   VAL A  35     170.993 157.639 116.173  1.00 53.22           C
ATOM    412  O   VAL A  35     169.825 157.989 116.006  1.00 57.28           O
ATOM    413  CB  VAL A  35     172.302 158.767 114.371  1.00 70.01           C
ATOM    414  CG1 VAL A  35     172.983 159.657 115.420  1.00 70.01           C
ATOM    415  CG2 VAL A  35     173.240 158.477 113.217  1.00 70.01           C
ATOM    416  H   VAL A  35     170.309 156.843 113.659  1.00 59.03           H
ATOM    417  HA  VAL A  35     172.815 156.945 115.341  1.00 57.48           H
ATOM    418  HB  VAL A  35     171.415 159.299 114.015  1.00 84.01           H
ATOM    419 1HG1 VAL A  35     173.267 160.604 114.956  1.00 84.01           H
ATOM    420 2HG1 VAL A  35     172.302 159.863 116.245  1.00 84.01           H
ATOM    421 3HG1 VAL A  35     173.869 159.164 115.806  1.00 84.01           H
ATOM    422 1HG2 VAL A  35     173.565 159.397 112.754  1.00 84.01           H
ATOM    423 2HG2 VAL A  35     174.099 157.949 113.576  1.00 84.01           H
ATOM    424 3HG2 VAL A  35     172.731 157.867 112.479  1.00 84.01           H
ATOM    425  N   GLY A  36     171.492 157.357 117.364  1.00 60.48           N
ATOM    426  CA  GLY A  36     170.664 157.501 118.545  1.00 65.25           C
ATOM    427  C   GLY A  36     171.140 158.570 119.503  1.00 65.92           C
ATOM    428  O   GLY A  36     172.340 158.859 119.600  1.00 67.37           O
ATOM    429  H   GLY A  36     172.467 157.062 117.431  1.00 72.58           H
ATOM    430  1HA GLY A  36     169.649 157.729 118.242  1.00 78.30           H
ATOM    431  2HA GLY A  36     170.630 156.549 119.062  1.00 78.30           H
ATOM    432  N   ARG A  37     170.195 159.110 120.266  1.00 63.91           N
ATOM    433  CA  ARG A  37     170.506 160.100 121.287  1.00 66.33           C
ATOM    434  C   ARG A  37     169.710 159.836 122.559  1.00 68.51           C
ATOM    435  O   ARG A  37     168.526 159.541 122.474  1.00 67.06           O
ATOM    436  CB  ARG A  37     170.199 161.492 120.789  1.00 91.44           C
ATOM    437  CG  ARG A  37     171.075 161.940 119.670  1.00 91.44           C
ATOM    438  CD  ARG A  37     170.766 163.295 119.226  1.00 91.44           C
ATOM    439  NE  ARG A  37     171.713 163.724 118.230  1.00 91.44           N
ATOM    440  CZ  ARG A  37     171.637 163.455 116.907  1.00 91.44           C
ATOM    441  NH1 ARG A  37     170.639 162.750 116.396  1.00 91.44           N
ATOM    442  NH2 ARG A  37     172.578 163.896 116.111  1.00 91.44           N
ATOM    443  H   ARG A  37     169.225 158.809 120.098  1.00 76.69           H
ATOM    444  HA  ARG A  37     171.570 160.053 121.457  1.00 79.60           H
ATOM    445  1HB ARG A  37     169.167 161.534 120.445  1.00109.73           H
ATOM    446  2HB ARG A  37     170.305 162.206 121.606  1.00109.73           H
ATOM    447  1HG ARG A  37     172.116 161.909 119.997  1.00109.73           H
ATOM    448  2HG ARG A  37     170.948 161.277 118.822  1.00109.73           H
ATOM    449  1HD ARG A  37     169.763 163.343 118.808  1.00109.73           H
ATOM    450  2HD ARG A  37     170.838 163.973 120.075  1.00109.73           H
ATOM    451  HE  ARG A  37     172.507 164.265 118.552  1.00109.73           H
ATOM    452 1HH1 ARG A  37     169.908 162.396 116.983  1.00109.73           H
ATOM    453 2HH1 ARG A  37     170.612 162.564 115.367  1.00109.73           H
ATOM    454 1HH2 ARG A  37     173.345 164.431 116.475  1.00109.73           H
ATOM    455 2HH2 ARG A  37     172.534 163.670 115.102  1.00109.73           H
ATOM    456  N   PRO A  38     170.272 159.991 123.753  1.00 66.30           N
ATOM    457  CA  PRO A  38     169.600 159.752 125.009  1.00 60.27           C
ATOM    458  C   PRO A  38     168.343 160.545 125.187  1.00 61.76           C
ATOM    459  O   PRO A  38     168.321 161.741 124.911  1.00 65.45           O
ATOM    460  CB  PRO A  38     170.635 160.225 126.007  1.00111.90           C
ATOM    461  CG  PRO A  38     171.936 160.063 125.300  1.00111.90           C
ATOM    462  CD  PRO A  38     171.663 160.401 123.892  1.00111.90           C
ATOM    463  HA  PRO A  38     169.388 158.689 125.136  1.00 72.32           H
ATOM    464  1HB PRO A  38     170.431 161.267 126.305  1.00134.28           H
ATOM    465  2HB PRO A  38     170.558 159.620 126.918  1.00134.28           H
ATOM    466  1HG PRO A  38     172.707 160.712 125.743  1.00134.28           H
ATOM    467  2HG PRO A  38     172.287 159.028 125.407  1.00134.28           H
ATOM    468  1HD PRO A  38     171.793 161.478 123.697  1.00134.28           H
ATOM    469  2HD PRO A  38     172.362 159.781 123.324  1.00134.28           H
ATOM    470  N   ARG A  39     167.320 159.890 125.729  1.00 66.00           N
ATOM    471  CA  ARG A  39     166.052 160.535 126.027  1.00 69.08           C
ATOM    472  C   ARG A  39     165.942 160.720 127.537  1.00 67.88           C
ATOM    473  O   ARG A  39     164.889 161.077 128.065  1.00 66.11           O
ATOM    474  CB  ARG A  39     164.903 159.713 125.478  1.00 94.23           C
ATOM    475  CG  ARG A  39     164.624 158.457 126.200  1.00 94.23           C
ATOM    476  CD  ARG A  39     163.793 157.537 125.415  1.00 94.23           C
ATOM    477  NE  ARG A  39     163.558 156.322 126.157  1.00 94.23           N
ATOM    478  CZ  ARG A  39     162.548 156.120 127.003  1.00 94.23           C
ATOM    479  NH1 ARG A  39     161.613 157.057 127.212  1.00 94.23           N
ATOM    480  NH2 ARG A  39     162.538 154.971 127.624  1.00 94.23           N
ATOM    481  H   ARG A  39     167.401 158.879 125.877  1.00 79.20           H
ATOM    482  HA  ARG A  39     166.032 161.516 125.553  1.00 82.90           H
ATOM    483  1HB ARG A  39     163.994 160.308 125.484  1.00113.08           H
ATOM    484  2HB ARG A  39     165.119 159.448 124.440  1.00113.08           H
ATOM    485  1HG ARG A  39     165.516 157.971 126.502  1.00113.08           H
ATOM    486  2HG ARG A  39     164.055 158.706 127.096  1.00113.08           H
ATOM    487  1HD ARG A  39     162.841 157.993 125.155  1.00113.08           H
ATOM    488  2HD ARG A  39     164.329 157.271 124.498  1.00113.08           H
ATOM    489  HE  ARG A  39     164.247 155.538 126.087  1.00113.08           H
ATOM    490 1HH1 ARG A  39     161.666 157.933 126.725  1.00113.08           H
ATOM    491 2HH1 ARG A  39     160.830 156.919 127.879  1.00113.08           H
ATOM    492 1HH2 ARG A  39     163.324 154.313 127.420  1.00113.08           H
ATOM    493 2HH2 ARG A  39     161.821 154.773 128.299  1.00113.08           H
ATOM    494  N   HIS A  40     167.046 160.442 128.220  1.00 65.81           N
ATOM    495  CA  HIS A  40     167.160 160.507 129.668  1.00 61.91           C
ATOM    496  C   HIS A  40     168.430 161.232 130.089  1.00 62.83           C
ATOM    497  O   HIS A  40     169.386 161.323 129.321  1.00 67.69           O
ATOM    498  CB  HIS A  40     167.151 159.123 130.287  1.00 87.12           C
ATOM    499  CG  HIS A  40     165.910 158.363 130.060  1.00 87.12           C
ATOM    500  ND1 HIS A  40     164.710 158.723 130.623  1.00 87.12           N
ATOM    501  CD2 HIS A  40     165.684 157.228 129.384  1.00 87.12           C
ATOM    502  CE1 HIS A  40     163.798 157.838 130.289  1.00 87.12           C
ATOM    503  NE2 HIS A  40     164.369 156.911 129.560  1.00 87.12           N
ATOM    504  H   HIS A  40     167.858 160.177 127.683  1.00 78.97           H
ATOM    505  HA  HIS A  40     166.317 161.061 130.076  1.00 74.29           H
ATOM    506  1HB HIS A  40     167.981 158.541 129.881  1.00104.54           H
ATOM    507  2HB HIS A  40     167.311 159.205 131.360  1.00104.54           H
ATOM    508  HD1 HIS A  40     164.458 159.672 130.813  1.00104.54           H
ATOM    509  HD2 HIS A  40     166.329 156.574 128.804  1.00104.54           H
ATOM    510  HE1 HIS A  40     162.769 157.941 130.637  1.00104.54           H
ATOM    511  N   GLN A  41     168.441 161.748 131.313  1.00 64.32           N
ATOM    512  CA  GLN A  41     169.608 162.446 131.837  1.00 69.50           C
ATOM    513  C   GLN A  41     170.586 161.506 132.501  1.00 73.76           C
ATOM    514  O   GLN A  41     170.179 160.507 133.099  1.00 72.90           O
ATOM    515  CB  GLN A  41     169.168 163.485 132.854  1.00 89.58           C
ATOM    516  CG  GLN A  41     168.241 164.505 132.291  1.00 89.58           C
ATOM    517  CD  GLN A  41     168.888 165.241 131.184  1.00 89.58           C
ATOM    518  OE1 GLN A  41     169.989 165.768 131.353  1.00 89.58           O
ATOM    519  NE2 GLN A  41     168.237 165.285 130.035  1.00 89.58           N
ATOM    520  H   GLN A  41     167.626 161.635 131.897  1.00 77.18           H
ATOM    521  HA  GLN A  41     170.124 162.935 131.011  1.00 83.40           H
ATOM    522  1HB GLN A  41     168.670 162.991 133.689  1.00107.50           H
ATOM    523  2HB GLN A  41     170.045 163.999 133.256  1.00107.50           H
ATOM    524  1HG GLN A  41     167.349 164.018 131.904  1.00107.50           H
ATOM    525  2HG GLN A  41     167.975 165.217 133.074  1.00107.50           H
ATOM    526 1HE2 GLN A  41     168.636 165.768 129.251  1.00107.50           H
ATOM    527 2HE2 GLN A  41     167.347 164.838 129.941  1.00107.50           H
ATOM    528  N   GLY A  42     171.866 161.840 132.399  1.00 74.91           N
ATOM    529  CA  GLY A  42     172.918 161.053 133.021  1.00 76.69           C
ATOM    530  C   GLY A  42     173.153 161.392 134.477  1.00 80.58           C
ATOM    531  O   GLY A  42     172.963 162.536 134.887  1.00 85.38           O
ATOM    532  H   GLY A  42     172.112 162.670 131.874  1.00 89.89           H
ATOM    533  1HA GLY A  42     172.705 160.009 132.921  1.00 92.03           H
ATOM    534  2HA GLY A  42     173.843 161.214 132.469  1.00 92.03           H
ATOM    535  N   VAL A  43     173.604 160.396 135.243  1.00 77.80           N
ATOM    536  CA  VAL A  43     174.030 160.583 136.632  1.00 77.23           C
ATOM    537  C   VAL A  43     175.462 160.121 136.867  1.00 70.59           C
ATOM    538  O   VAL A  43     176.144 160.586 137.787  1.00 72.00           O
ATOM    539  CB  VAL A  43     173.078 159.900 137.618  1.00109.87           C
ATOM    540  CG1 VAL A  43     171.730 160.566 137.542  1.00109.87           C
ATOM    541  CG2 VAL A  43     172.949 158.398 137.292  1.00109.87           C
ATOM    542  H   VAL A  43     173.669 159.479 134.804  1.00 93.36           H
ATOM    543  HA  VAL A  43     173.993 161.651 136.850  1.00 92.68           H
ATOM    544  HB  VAL A  43     173.457 160.030 138.625  1.00131.84           H
ATOM    545 1HG1 VAL A  43     171.063 160.103 138.259  1.00131.84           H
ATOM    546 2HG1 VAL A  43     171.838 161.627 137.778  1.00131.84           H
ATOM    547 3HG1 VAL A  43     171.324 160.463 136.539  1.00131.84           H
ATOM    548 1HG2 VAL A  43     172.269 157.936 138.001  1.00131.84           H
ATOM    549 2HG2 VAL A  43     172.554 158.268 136.286  1.00131.84           H
ATOM    550 3HG2 VAL A  43     173.913 157.910 137.366  1.00131.84           H
ATOM    551  N   MET A  44     175.949 159.219 136.028  1.00 72.18           N
ATOM    552  CA  MET A  44     177.299 158.746 136.232  1.00 74.08           C
ATOM    553  C   MET A  44     178.317 159.713 135.674  1.00 81.21           C
ATOM    554  O   MET A  44     178.859 159.541 134.584  1.00 82.73           O
ATOM    555  CB  MET A  44     177.523 157.341 135.705  1.00100.49           C
ATOM    556  CG  MET A  44     176.823 156.251 136.476  1.00100.49           C
ATOM    557  SD  MET A  44     177.512 156.051 138.071  1.00100.49           S
ATOM    558  CE  MET A  44     176.294 155.109 138.915  1.00100.49           C
ATOM    559  H   MET A  44     175.367 158.835 135.283  1.00 86.62           H
ATOM    560  HA  MET A  44     177.473 158.700 137.304  1.00 88.90           H
ATOM    561  1HB MET A  44     177.246 157.288 134.657  1.00120.59           H
ATOM    562  2HB MET A  44     178.580 157.126 135.793  1.00120.59           H
ATOM    563  1HG MET A  44     175.768 156.493 136.586  1.00120.59           H
ATOM    564  2HG MET A  44     176.924 155.306 135.948  1.00120.59           H
ATOM    565  1HE MET A  44     176.630 154.946 139.941  1.00120.59           H
ATOM    566  2HE MET A  44     175.352 155.652 138.929  1.00120.59           H
ATOM    567  3HE MET A  44     176.158 154.147 138.416  1.00120.59           H
ATOM    568  N   VAL A  45     178.643 160.688 136.493  1.00 81.67           N
ATOM    569  CA  VAL A  45     179.581 161.756 136.177  1.00 83.57           C
ATOM    570  C   VAL A  45     180.924 161.125 135.794  1.00 82.02           C
ATOM    571  O   VAL A  45     181.625 161.577 134.882  1.00 83.31           O
ATOM    572  CB  VAL A  45     179.744 162.685 137.407  1.00116.26           C
ATOM    573  CG1 VAL A  45     180.853 163.684 137.197  1.00116.26           C
ATOM    574  CG2 VAL A  45     178.434 163.426 137.685  1.00116.26           C
ATOM    575  H   VAL A  45     178.079 160.716 137.342  1.00 98.00           H
ATOM    576  HA  VAL A  45     179.197 162.330 135.334  1.00100.28           H
ATOM    577  HB  VAL A  45     180.008 162.081 138.268  1.00139.51           H
ATOM    578 1HG1 VAL A  45     180.937 164.295 138.069  1.00139.51           H
ATOM    579 2HG1 VAL A  45     181.790 163.181 137.033  1.00139.51           H
ATOM    580 3HG1 VAL A  45     180.633 164.317 136.337  1.00139.51           H
ATOM    581 1HG2 VAL A  45     178.555 164.061 138.563  1.00139.51           H
ATOM    582 2HG2 VAL A  45     178.179 164.043 136.825  1.00139.51           H
ATOM    583 3HG2 VAL A  45     177.633 162.714 137.866  1.00139.51           H
ATOM    584  N   GLY A  46     181.291 160.067 136.496  1.00 85.60           N
ATOM    585  CA  GLY A  46     182.542 159.370 136.271  1.00 91.08           C
ATOM    586  C   GLY A  46     182.503 158.344 135.136  1.00 94.18           C
ATOM    587  O   GLY A  46     183.463 157.610 134.957  1.00 94.92           O
ATOM    588  H   GLY A  46     180.683 159.746 137.249  1.00102.72           H
ATOM    589  1HA GLY A  46     183.339 160.086 136.087  1.00109.30           H
ATOM    590  2HA GLY A  46     182.801 158.852 137.186  1.00109.30           H
ATOM    591  N   MET A  47     181.396 158.215 134.411  1.00 95.15           N
ATOM    592  CA  MET A  47     181.334 157.213 133.352  1.00 96.79           C
ATOM    593  C   MET A  47     181.971 157.578 132.012  1.00 96.26           C
ATOM    594  O   MET A  47     182.281 156.688 131.230  1.00 93.04           O
ATOM    595  CB  MET A  47     179.916 156.756 133.115  1.00132.08           C
ATOM    596  CG  MET A  47     179.787 155.696 132.072  1.00132.08           C
ATOM    597  SD  MET A  47     178.189 155.064 131.998  1.00132.08           S
ATOM    598  CE  MET A  47     178.423 153.799 130.789  1.00132.08           C
ATOM    599  H   MET A  47     180.598 158.837 134.565  1.00114.18           H
ATOM    600  HA  MET A  47     181.861 156.340 133.721  1.00116.15           H
ATOM    601  1HB MET A  47     179.547 156.315 134.013  1.00158.50           H
ATOM    602  2HB MET A  47     179.280 157.606 132.862  1.00158.50           H
ATOM    603  1HG MET A  47     179.997 156.111 131.091  1.00158.50           H
ATOM    604  2HG MET A  47     180.488 154.886 132.262  1.00158.50           H
ATOM    605  1HE MET A  47     177.484 153.282 130.610  1.00158.50           H
ATOM    606  2HE MET A  47     178.766 154.248 129.860  1.00158.50           H
ATOM    607  3HE MET A  47     179.167 153.086 131.144  1.00158.50           H
ATOM    608  N   GLY A  48     182.085 158.861 131.665  1.00 96.70           N
ATOM    609  CA  GLY A  48     182.592 159.162 130.317  1.00 94.76           C
ATOM    610  C   GLY A  48     181.500 158.898 129.282  1.00 96.29           C
ATOM    611  O   GLY A  48     181.763 158.518 128.142  1.00 96.01           O
ATOM    612  H   GLY A  48     181.846 159.603 132.312  1.00116.04           H
ATOM    613  1HA GLY A  48     182.919 160.201 130.266  1.00113.71           H
ATOM    614  2HA GLY A  48     183.455 158.537 130.092  1.00113.71           H
ATOM    615  N   GLN A  49     180.266 159.067 129.708  1.00 92.80           N
ATOM    616  CA  GLN A  49     179.089 158.812 128.909  1.00 90.61           C
ATOM    617  C   GLN A  49     179.020 159.721 127.685  1.00 87.83           C
ATOM    618  O   GLN A  49     179.190 160.934 127.793  1.00 91.56           O
ATOM    619  CB  GLN A  49     177.911 159.037 129.822  1.00125.49           C
ATOM    620  CG  GLN A  49     176.606 158.697 129.315  1.00125.49           C
ATOM    621  CD  GLN A  49     175.654 158.986 130.387  1.00125.49           C
ATOM    622  OE1 GLN A  49     175.426 160.155 130.717  1.00125.49           O
ATOM    623  NE2 GLN A  49     175.104 157.972 130.993  1.00125.49           N
ATOM    624  H   GLN A  49     180.139 159.422 130.645  1.00111.36           H
ATOM    625  HA  GLN A  49     179.111 157.775 128.575  1.00108.73           H
ATOM    626  1HB GLN A  49     178.055 158.454 130.734  1.00150.59           H
ATOM    627  2HB GLN A  49     177.885 160.085 130.113  1.00150.59           H
ATOM    628  1HG GLN A  49     176.363 159.309 128.445  1.00150.59           H
ATOM    629  2HG GLN A  49     176.554 157.634 129.072  1.00150.59           H
ATOM    630 1HE2 GLN A  49     174.467 158.145 131.742  1.00150.59           H
ATOM    631 2HE2 GLN A  49     175.278 156.993 130.716  1.00150.59           H
ATOM    632  N   LYS A  50     178.740 159.131 126.528  1.00 79.62           N
ATOM    633  CA  LYS A  50     178.660 159.869 125.270  1.00 79.70           C
ATOM    634  C   LYS A  50     177.275 160.420 124.962  1.00 79.37           C
ATOM    635  O   LYS A  50     176.255 159.884 125.410  1.00 78.98           O
ATOM    636  CB  LYS A  50     179.135 158.992 124.132  1.00113.52           C
ATOM    637  CG  LYS A  50     180.588 158.573 124.284  1.00113.52           C
ATOM    638  CD  LYS A  50     181.113 157.847 123.061  1.00113.52           C
ATOM    639  CE  LYS A  50     180.420 156.514 122.856  1.00113.52           C
ATOM    640  NZ  LYS A  50     181.029 155.737 121.775  1.00113.52           N
ATOM    641  H   LYS A  50     178.623 158.127 126.531  1.00 95.54           H
ATOM    642  HA  LYS A  50     179.335 160.723 125.340  1.00 95.64           H
ATOM    643  1HB LYS A  50     178.522 158.112 124.099  1.00136.22           H
ATOM    644  2HB LYS A  50     179.012 159.519 123.183  1.00136.22           H
ATOM    645  1HG LYS A  50     181.196 159.464 124.452  1.00136.22           H
ATOM    646  2HG LYS A  50     180.692 157.928 125.158  1.00136.22           H
ATOM    647  1HD LYS A  50     180.960 158.466 122.176  1.00136.22           H
ATOM    648  2HD LYS A  50     182.185 157.672 123.183  1.00136.22           H
ATOM    649  1HE LYS A  50     180.454 155.934 123.777  1.00136.22           H
ATOM    650  2HE LYS A  50     179.383 156.689 122.582  1.00136.22           H
ATOM    651  1HZ LYS A  50     180.488 154.866 121.678  1.00136.22           H
ATOM    652  2HZ LYS A  50     180.976 156.250 120.911  1.00136.22           H
ATOM    653  3HZ LYS A  50     181.990 155.521 121.984  1.00136.22           H
ATOM    654  N   ASP A  51     177.253 161.482 124.158  1.00 78.16           N
ATOM    655  CA  ASP A  51     176.033 162.141 123.723  1.00 82.29           C
ATOM    656  C   ASP A  51     175.273 161.465 122.599  1.00 82.78           C
ATOM    657  O   ASP A  51     174.061 161.646 122.477  1.00 81.81           O
ATOM    658  CB  ASP A  51     176.417 163.504 123.205  1.00100.68           C
ATOM    659  CG  ASP A  51     177.448 163.295 122.133  1.00100.68           C
ATOM    660  OD1 ASP A  51     178.540 162.887 122.503  1.00100.68           O
ATOM    661  OD2 ASP A  51     177.167 163.491 120.970  1.00100.68           O
ATOM    662  H   ASP A  51     178.140 161.870 123.818  1.00 93.79           H
ATOM    663  HA  ASP A  51     175.372 162.231 124.585  1.00 98.75           H
ATOM    664  1HB ASP A  51     175.547 164.009 122.787  1.00120.82           H
ATOM    665  2HB ASP A  51     176.827 164.120 124.007  1.00120.82           H
ATOM    666  N   SER A  52     175.957 160.700 121.773  1.00 74.27           N
ATOM    667  CA  SER A  52     175.295 160.079 120.649  1.00 68.76           C
ATOM    668  C   SER A  52     175.949 158.775 120.293  1.00 66.29           C
ATOM    669  O   SER A  52     177.142 158.563 120.516  1.00 71.06           O
ATOM    670  CB  SER A  52     175.270 161.038 119.486  1.00 97.57           C
ATOM    671  OG  SER A  52     176.565 161.378 119.086  1.00 97.57           O
ATOM    672  H   SER A  52     176.953 160.557 121.887  1.00 89.12           H
ATOM    673  HA  SER A  52     174.263 159.865 120.929  1.00 82.51           H
ATOM    674  1HB SER A  52     174.735 160.573 118.654  1.00117.08           H
ATOM    675  2HB SER A  52     174.724 161.939 119.764  1.00117.08           H
ATOM    676  HG  SER A  52     176.869 162.072 119.746  1.00117.08           H
ATOM    677  N   TYR A  53     175.156 157.888 119.731  1.00 63.36           N
ATOM    678  CA  TYR A  53     175.635 156.566 119.406  1.00 63.42           C
ATOM    679  C   TYR A  53     175.302 156.233 117.982  1.00 63.35           C
ATOM    680  O   TYR A  53     174.234 156.588 117.486  1.00 65.11           O
ATOM    681  CB  TYR A  53     174.986 155.610 120.388  1.00 86.31           C
ATOM    682  CG  TYR A  53     175.308 156.013 121.818  1.00 86.31           C
ATOM    683  CD1 TYR A  53     176.360 155.464 122.452  1.00 86.31           C
ATOM    684  CD2 TYR A  53     174.568 156.990 122.465  1.00 86.31           C
ATOM    685  CE1 TYR A  53     176.690 155.863 123.710  1.00 86.31           C
ATOM    686  CE2 TYR A  53     174.912 157.398 123.721  1.00 86.31           C
ATOM    687  CZ  TYR A  53     175.967 156.833 124.341  1.00 86.31           C
ATOM    688  OH  TYR A  53     176.355 157.255 125.594  1.00 86.31           O
ATOM    689  H   TYR A  53     174.179 158.148 119.564  1.00 76.03           H
ATOM    690  HA  TYR A  53     176.719 156.534 119.519  1.00 76.10           H
ATOM    691  1HB TYR A  53     173.920 155.621 120.245  1.00103.57           H
ATOM    692  2HB TYR A  53     175.348 154.595 120.219  1.00103.57           H
ATOM    693  HD1 TYR A  53     176.956 154.713 121.957  1.00103.57           H
ATOM    694  HD2 TYR A  53     173.720 157.456 121.965  1.00103.57           H
ATOM    695  HE1 TYR A  53     177.550 155.421 124.204  1.00103.57           H
ATOM    696  HE2 TYR A  53     174.345 158.184 124.220  1.00103.57           H
ATOM    697  HH  TYR A  53     176.017 158.176 125.745  1.00103.57           H
ATOM    698  N   VAL A  54     176.184 155.527 117.299  1.00 62.11           N
ATOM    699  CA  VAL A  54     175.898 155.236 115.907  1.00 57.12           C
ATOM    700  C   VAL A  54     175.993 153.771 115.521  1.00 58.27           C
ATOM    701  O   VAL A  54     176.966 153.090 115.830  1.00 63.72           O
ATOM    702  CB  VAL A  54     176.836 156.075 115.024  1.00 86.56           C
ATOM    703  CG1 VAL A  54     176.565 155.821 113.538  1.00 86.56           C
ATOM    704  CG2 VAL A  54     176.652 157.552 115.355  1.00 86.56           C
ATOM    705  H   VAL A  54     177.059 155.232 117.727  1.00 74.53           H
ATOM    706  HA  VAL A  54     174.877 155.552 115.694  1.00 68.54           H
ATOM    707  HB  VAL A  54     177.871 155.788 115.217  1.00103.87           H
ATOM    708 1HG1 VAL A  54     177.244 156.430 112.949  1.00103.87           H
ATOM    709 2HG1 VAL A  54     176.727 154.779 113.283  1.00103.87           H
ATOM    710 3HG1 VAL A  54     175.537 156.094 113.303  1.00103.87           H
ATOM    711 1HG2 VAL A  54     177.315 158.135 114.743  1.00103.87           H
ATOM    712 2HG2 VAL A  54     175.641 157.839 115.165  1.00103.87           H
ATOM    713 3HG2 VAL A  54     176.888 157.748 116.393  1.00103.87           H
ATOM    714  N   GLY A  55     175.001 153.315 114.780  1.00 54.46           N
ATOM    715  CA  GLY A  55     174.955 151.959 114.254  1.00 59.19           C
ATOM    716  C   GLY A  55     174.641 150.890 115.281  1.00 61.82           C
ATOM    717  O   GLY A  55     173.663 150.995 116.024  1.00 65.49           O
ATOM    718  H   GLY A  55     174.236 153.959 114.570  1.00 65.35           H
ATOM    719  1HA GLY A  55     174.216 151.924 113.455  1.00 71.03           H
ATOM    720  2HA GLY A  55     175.914 151.733 113.791  1.00 71.03           H
ATOM    721  N   ASP A  56     175.437 149.831 115.294  1.00 60.62           N
ATOM    722  CA  ASP A  56     175.202 148.699 116.169  1.00 67.54           C
ATOM    723  C   ASP A  56     175.388 149.088 117.607  1.00 71.70           C
ATOM    724  O   ASP A  56     174.796 148.485 118.511  1.00 70.59           O
ATOM    725  CB  ASP A  56     176.155 147.594 115.777  1.00 79.33           C
ATOM    726  CG  ASP A  56     177.563 148.116 115.795  1.00 79.33           C
ATOM    727  OD1 ASP A  56     177.736 149.206 115.265  1.00 79.33           O
ATOM    728  OD2 ASP A  56     178.437 147.482 116.307  1.00 79.33           O
ATOM    729  H   ASP A  56     176.269 149.814 114.700  1.00 72.74           H
ATOM    730  HA  ASP A  56     174.176 148.353 116.028  1.00 81.05           H
ATOM    731  1HB ASP A  56     176.070 146.763 116.479  1.00 95.20           H
ATOM    732  2HB ASP A  56     175.914 147.222 114.779  1.00 95.20           H
ATOM    733  N   GLU A  57     176.185 150.115 117.824  1.00 69.99           N
ATOM    734  CA  GLU A  57     176.337 150.631 119.144  1.00 70.87           C
ATOM    735  C   GLU A  57     175.011 151.246 119.556  1.00 73.26           C
ATOM    736  O   GLU A  57     174.561 151.066 120.676  1.00 70.68           O
ATOM    737  CB  GLU A  57     177.422 151.675 119.187  1.00 92.35           C
ATOM    738  CG  GLU A  57     177.730 152.166 120.547  1.00 92.35           C
ATOM    739  CD  GLU A  57     178.821 153.159 120.537  1.00 92.35           C
ATOM    740  OE1 GLU A  57     179.266 153.524 119.480  1.00 92.35           O
ATOM    741  OE2 GLU A  57     179.225 153.577 121.592  1.00 92.35           O
ATOM    742  H   GLU A  57     176.727 150.513 117.054  1.00 83.99           H
ATOM    743  HA  GLU A  57     176.583 149.815 119.824  1.00 85.04           H
ATOM    744  1HB GLU A  57     178.335 151.268 118.751  1.00110.82           H
ATOM    745  2HB GLU A  57     177.123 152.531 118.577  1.00110.82           H
ATOM    746  1HG GLU A  57     176.839 152.618 120.975  1.00110.82           H
ATOM    747  2HG GLU A  57     178.011 151.322 121.175  1.00110.82           H
ATOM    748  N   ALA A  58     174.363 151.976 118.649  1.00 65.11           N
ATOM    749  CA  ALA A  58     173.111 152.645 118.980  1.00 63.13           C
ATOM    750  C   ALA A  58     172.043 151.630 119.318  1.00 63.33           C
ATOM    751  O   ALA A  58     171.256 151.811 120.246  1.00 68.16           O
ATOM    752  CB  ALA A  58     172.646 153.526 117.839  1.00 87.48           C
ATOM    753  H   ALA A  58     174.746 152.048 117.712  1.00 78.13           H
ATOM    754  HA  ALA A  58     173.282 153.261 119.859  1.00 75.76           H
ATOM    755  1HB ALA A  58     171.732 154.034 118.121  1.00104.98           H
ATOM    756  2HB ALA A  58     173.396 154.250 117.613  1.00104.98           H
ATOM    757  3HB ALA A  58     172.460 152.925 116.955  1.00104.98           H
ATOM    758  N   GLN A  59     172.069 150.502 118.645  1.00 60.78           N
ATOM    759  CA  GLN A  59     171.057 149.497 118.897  1.00 63.40           C
ATOM    760  C   GLN A  59     171.335 148.681 120.126  1.00 68.84           C
ATOM    761  O   GLN A  59     170.530 147.821 120.500  1.00 68.50           O
ATOM    762  CB  GLN A  59     170.875 148.547 117.744  1.00 83.30           C
ATOM    763  CG  GLN A  59     170.306 149.134 116.545  1.00 83.30           C
ATOM    764  CD  GLN A  59     170.049 148.070 115.551  1.00 83.30           C
ATOM    765  OE1 GLN A  59     170.643 146.988 115.610  1.00 83.30           O
ATOM    766  NE2 GLN A  59     169.168 148.338 114.635  1.00 83.30           N
ATOM    767  H   GLN A  59     172.747 150.407 117.880  1.00 72.94           H
ATOM    768  HA  GLN A  59     170.111 150.013 119.047  1.00 76.08           H
ATOM    769  1HB GLN A  59     171.850 148.127 117.481  1.00 99.96           H
ATOM    770  2HB GLN A  59     170.240 147.733 118.039  1.00 99.96           H
ATOM    771  1HG GLN A  59     169.362 149.626 116.786  1.00 99.96           H
ATOM    772  2HG GLN A  59     171.013 149.853 116.122  1.00 99.96           H
ATOM    773 1HE2 GLN A  59     168.930 147.659 113.940  1.00 99.96           H
ATOM    774 2HE2 GLN A  59     168.701 149.225 114.626  1.00 99.96           H
ATOM    775  N   SER A  60     172.472 148.910 120.757  1.00 68.32           N
ATOM    776  CA  SER A  60     172.821 148.172 121.934  1.00 67.74           C
ATOM    777  C   SER A  60     172.291 148.912 123.148  1.00 66.68           C
ATOM    778  O   SER A  60     172.352 148.408 124.267  1.00 70.24           O
ATOM    779  CB  SER A  60     174.321 148.015 122.019  1.00 91.21           C
ATOM    780  OG  SER A  60     174.815 147.258 120.940  1.00 91.21           O
ATOM    781  H   SER A  60     173.112 149.650 120.459  1.00 81.98           H
ATOM    782  HA  SER A  60     172.359 147.186 121.889  1.00 81.29           H
ATOM    783  1HB SER A  60     174.794 148.992 122.030  1.00109.45           H
ATOM    784  2HB SER A  60     174.574 147.523 122.954  1.00109.45           H
ATOM    785  HG  SER A  60     174.776 147.837 120.136  1.00109.45           H
ATOM    786  N   LYS A  61     171.802 150.138 122.931  1.00 64.99           N
ATOM    787  CA  LYS A  61     171.301 150.986 123.994  1.00 64.81           C
ATOM    788  C   LYS A  61     169.955 151.586 123.613  1.00 64.07           C
ATOM    789  O   LYS A  61     169.575 152.660 124.094  1.00 63.37           O
ATOM    790  CB  LYS A  61     172.331 152.063 124.282  1.00 93.98           C
ATOM    791  CG  LYS A  61     173.623 151.494 124.790  1.00 93.98           C
ATOM    792  CD  LYS A  61     174.639 152.534 125.114  1.00 93.98           C
ATOM    793  CE  LYS A  61     175.850 151.856 125.712  1.00 93.98           C
ATOM    794  NZ  LYS A  61     176.922 152.794 126.054  1.00 93.98           N
ATOM    795  H   LYS A  61     171.763 150.514 121.978  1.00 77.99           H
ATOM    796  HA  LYS A  61     171.155 150.380 124.890  1.00 77.77           H
ATOM    797  1HB LYS A  61     172.543 152.615 123.364  1.00112.78           H
ATOM    798  2HB LYS A  61     171.940 152.769 125.016  1.00112.78           H
ATOM    799  1HG LYS A  61     173.429 150.881 125.674  1.00112.78           H
ATOM    800  2HG LYS A  61     174.058 150.860 124.025  1.00112.78           H
ATOM    801  1HD LYS A  61     174.929 153.071 124.206  1.00112.78           H
ATOM    802  2HD LYS A  61     174.230 153.247 125.832  1.00112.78           H
ATOM    803  1HE LYS A  61     175.534 151.353 126.605  1.00112.78           H
ATOM    804  2HE LYS A  61     176.237 151.116 125.012  1.00112.78           H
ATOM    805  1HZ LYS A  61     177.686 152.280 126.477  1.00112.78           H
ATOM    806  2HZ LYS A  61     177.248 153.256 125.221  1.00112.78           H
ATOM    807  3HZ LYS A  61     176.579 153.486 126.709  1.00112.78           H
ATOM    808  N   ARG A  62     169.207 150.856 122.809  1.00 63.18           N
ATOM    809  CA  ARG A  62     167.964 151.352 122.251  1.00 65.19           C
ATOM    810  C   ARG A  62     166.887 151.720 123.276  1.00 64.00           C
ATOM    811  O   ARG A  62     166.063 152.571 122.982  1.00 70.23           O
ATOM    812  CB  ARG A  62     167.414 150.345 121.251  1.00 89.73           C
ATOM    813  CG  ARG A  62     166.945 149.116 121.858  1.00 89.73           C
ATOM    814  CD  ARG A  62     166.512 148.063 120.940  1.00 89.73           C
ATOM    815  NE  ARG A  62     167.628 147.380 120.338  1.00 89.73           N
ATOM    816  CZ  ARG A  62     167.551 146.270 119.607  1.00 89.73           C
ATOM    817  NH1 ARG A  62     166.395 145.682 119.355  1.00 89.73           N
ATOM    818  NH2 ARG A  62     168.681 145.786 119.162  1.00 89.73           N
ATOM    819  H   ARG A  62     169.555 149.945 122.537  1.00 75.82           H
ATOM    820  HA  ARG A  62     168.202 152.256 121.687  1.00 78.23           H
ATOM    821  1HB ARG A  62     166.579 150.785 120.714  1.00107.68           H
ATOM    822  2HB ARG A  62     168.182 150.089 120.526  1.00107.68           H
ATOM    823  1HG ARG A  62     167.782 148.702 122.410  1.00107.68           H
ATOM    824  2HG ARG A  62     166.138 149.327 122.523  1.00107.68           H
ATOM    825  1HD ARG A  62     165.925 147.336 121.502  1.00107.68           H
ATOM    826  2HD ARG A  62     165.900 148.498 120.150  1.00107.68           H
ATOM    827  HE  ARG A  62     168.582 147.741 120.492  1.00107.68           H
ATOM    828 1HH1 ARG A  62     165.544 146.077 119.720  1.00107.68           H
ATOM    829 2HH1 ARG A  62     166.364 144.838 118.802  1.00107.68           H
ATOM    830 1HH2 ARG A  62     169.536 146.306 119.414  1.00107.68           H
ATOM    831 2HH2 ARG A  62     168.711 144.946 118.605  1.00107.68           H
ATOM    832  N   GLY A  63     166.881 151.162 124.487  1.00 59.71           N
ATOM    833  CA  GLY A  63     165.858 151.574 125.452  1.00 66.45           C
ATOM    834  C   GLY A  63     166.108 152.971 126.014  1.00 66.53           C
ATOM    835  O   GLY A  63     165.236 153.570 126.665  1.00 70.77           O
ATOM    836  H   GLY A  63     167.507 150.380 124.721  1.00 71.65           H
ATOM    837  1HA GLY A  63     164.874 151.530 124.983  1.00 79.74           H
ATOM    838  2HA GLY A  63     165.847 150.874 126.279  1.00 79.74           H
ATOM    839  N   ILE A  64     167.316 153.476 125.812  1.00 62.11           N
ATOM    840  CA  ILE A  64     167.714 154.771 126.311  1.00 62.77           C
ATOM    841  C   ILE A  64     167.668 155.808 125.248  1.00 67.63           C
ATOM    842  O   ILE A  64     167.341 156.966 125.514  1.00 68.40           O
ATOM    843  CB  ILE A  64     169.131 154.752 126.850  1.00 88.55           C
ATOM    844  CG1 ILE A  64     169.258 153.717 127.903  1.00 88.55           C
ATOM    845  CG2 ILE A  64     169.551 156.137 127.367  1.00 88.55           C
ATOM    846  CD1 ILE A  64     168.318 153.829 129.085  1.00 88.55           C
ATOM    847  H   ILE A  64     167.981 152.946 125.248  1.00 74.53           H
ATOM    848  HA  ILE A  64     167.020 155.084 127.081  1.00 75.32           H
ATOM    849  HB  ILE A  64     169.810 154.461 126.046  1.00106.26           H
ATOM    850 1HG1 ILE A  64     169.113 152.739 127.444  1.00106.26           H
ATOM    851 2HG1 ILE A  64     170.273 153.781 128.267  1.00106.26           H
ATOM    852 1HG2 ILE A  64     170.560 156.068 127.715  1.00106.26           H
ATOM    853 2HG2 ILE A  64     169.516 156.871 126.583  1.00106.26           H
ATOM    854 3HG2 ILE A  64     168.908 156.465 128.177  1.00106.26           H
ATOM    855 1HD1 ILE A  64     168.520 153.033 129.766  1.00106.26           H
ATOM    856 2HD1 ILE A  64     168.461 154.775 129.598  1.00106.26           H
ATOM    857 3HD1 ILE A  64     167.283 153.744 128.773  1.00106.26           H
ATOM    858  N   LEU A  65     168.123 155.438 124.085  1.00 66.80           N
ATOM    859  CA  LEU A  65     168.248 156.389 123.033  1.00 65.68           C
ATOM    860  C   LEU A  65     166.997 156.464 122.208  1.00 65.92           C
ATOM    861  O   LEU A  65     166.355 155.455 121.947  1.00 64.60           O
ATOM    862  CB  LEU A  65     169.349 155.915 122.123  1.00 94.81           C
ATOM    863  CG  LEU A  65     170.669 155.612 122.771  1.00 94.81           C
ATOM    864  CD1 LEU A  65     171.587 155.103 121.731  1.00 94.81           C
ATOM    865  CD2 LEU A  65     171.219 156.780 123.443  1.00 94.81           C
ATOM    866  H   LEU A  65     168.404 154.466 123.942  1.00 80.16           H
ATOM    867  HA  LEU A  65     168.445 157.363 123.453  1.00 78.82           H
ATOM    868  1HB LEU A  65     169.004 154.996 121.665  1.00113.77           H
ATOM    869  2HB LEU A  65     169.494 156.650 121.350  1.00113.77           H
ATOM    870  HG  LEU A  65     170.535 154.830 123.500  1.00113.77           H
ATOM    871 1HD1 LEU A  65     172.535 154.840 122.187  1.00113.77           H
ATOM    872 2HD1 LEU A  65     171.155 154.215 121.266  1.00113.77           H
ATOM    873 3HD1 LEU A  65     171.740 155.865 120.985  1.00113.77           H
ATOM    874 1HD2 LEU A  65     172.158 156.510 123.904  1.00113.77           H
ATOM    875 2HD2 LEU A  65     171.379 157.564 122.721  1.00113.77           H
ATOM    876 3HD2 LEU A  65     170.553 157.102 124.204  1.00113.77           H
ATOM    877  N   THR A  66     166.678 157.628 121.713  1.00 69.56           N
ATOM    878  CA  THR A  66     165.616 157.686 120.745  1.00 64.62           C
ATOM    879  C   THR A  66     166.395 157.415 119.495  1.00 62.70           C
ATOM    880  O   THR A  66     167.526 157.898 119.364  1.00 65.06           O
ATOM    881  CB  THR A  66     164.883 159.037 120.715  1.00 94.24           C
ATOM    882  OG1 THR A  66     163.787 158.968 119.792  1.00 94.24           O
ATOM    883  CG2 THR A  66     165.817 160.149 120.267  1.00 94.24           C
ATOM    884  H   THR A  66     167.202 158.453 121.988  1.00 83.47           H
ATOM    885  HA  THR A  66     164.893 156.884 120.902  1.00 77.54           H
ATOM    886  HB  THR A  66     164.502 159.260 121.713  1.00113.09           H
ATOM    887  HG1 THR A  66     163.075 158.360 120.135  1.00113.09           H
ATOM    888 1HG2 THR A  66     165.269 161.088 120.260  1.00113.09           H
ATOM    889 2HG2 THR A  66     166.653 160.230 120.951  1.00113.09           H
ATOM    890 3HG2 THR A  66     166.188 159.956 119.264  1.00113.09           H
ATOM    891  N   LEU A  67     165.891 156.593 118.605  1.00 57.62           N
ATOM    892  CA  LEU A  67     166.689 156.319 117.434  1.00 53.59           C
ATOM    893  C   LEU A  67     166.077 156.945 116.221  1.00 50.84           C
ATOM    894  O   LEU A  67     164.871 156.855 116.005  1.00 53.74           O
ATOM    895  CB  LEU A  67     166.807 154.817 117.219  1.00 81.78           C
ATOM    896  CG  LEU A  67     167.291 153.978 118.393  1.00 81.78           C
ATOM    897  CD1 LEU A  67     167.260 152.517 117.991  1.00 81.78           C
ATOM    898  CD2 LEU A  67     168.681 154.398 118.809  1.00 81.78           C
ATOM    899  H   LEU A  67     164.970 156.199 118.726  1.00 69.14           H
ATOM    900  HA  LEU A  67     167.677 156.746 117.544  1.00 64.31           H
ATOM    901  1HB LEU A  67     165.908 154.415 116.854  1.00 98.14           H
ATOM    902  2HB LEU A  67     167.505 154.686 116.453  1.00 98.14           H
ATOM    903  HG  LEU A  67     166.614 154.107 119.245  1.00 98.14           H
ATOM    904 1HD1 LEU A  67     167.588 151.913 118.822  1.00 98.14           H
ATOM    905 2HD1 LEU A  67     166.244 152.233 117.716  1.00 98.14           H
ATOM    906 3HD1 LEU A  67     167.917 152.344 117.153  1.00 98.14           H
ATOM    907 1HD2 LEU A  67     169.010 153.779 119.644  1.00 98.14           H
ATOM    908 2HD2 LEU A  67     169.366 154.274 117.984  1.00 98.14           H
ATOM    909 3HD2 LEU A  67     168.660 155.427 119.117  1.00 98.14           H
ATOM    910  N   LYS A  68     166.917 157.533 115.393  1.00 50.46           N
ATOM    911  CA  LYS A  68     166.449 158.132 114.170  1.00 51.51           C
ATOM    912  C   LYS A  68     167.173 157.547 112.988  1.00 55.75           C
ATOM    913  O   LYS A  68     168.377 157.266 113.039  1.00 57.23           O
ATOM    914  CB  LYS A  68     166.710 159.634 114.191  1.00 75.71           C
ATOM    915  CG  LYS A  68     166.097 160.398 115.357  1.00 75.71           C
ATOM    916  CD  LYS A  68     164.593 160.449 115.305  1.00 75.71           C
ATOM    917  CE  LYS A  68     164.050 161.292 116.439  1.00 75.71           C
ATOM    918  NZ  LYS A  68     162.566 161.296 116.470  1.00 75.71           N
ATOM    919  H   LYS A  68     167.909 157.603 115.640  1.00 60.55           H
ATOM    920  HA  LYS A  68     165.387 157.929 114.046  1.00 61.81           H
ATOM    921  1HB LYS A  68     167.791 159.803 114.221  1.00 90.85           H
ATOM    922  2HB LYS A  68     166.344 160.075 113.263  1.00 90.85           H
ATOM    923  1HG LYS A  68     166.398 159.925 116.294  1.00 90.85           H
ATOM    924  2HG LYS A  68     166.486 161.414 115.353  1.00 90.85           H
ATOM    925  1HD LYS A  68     164.267 160.865 114.351  1.00 90.85           H
ATOM    926  2HD LYS A  68     164.186 159.443 115.407  1.00 90.85           H
ATOM    927  1HE LYS A  68     164.420 160.893 117.386  1.00 90.85           H
ATOM    928  2HE LYS A  68     164.403 162.315 116.324  1.00 90.85           H
ATOM    929  1HZ LYS A  68     162.248 161.866 117.241  1.00 90.85           H
ATOM    930  2HZ LYS A  68     162.207 161.671 115.604  1.00 90.85           H
ATOM    931  3HZ LYS A  68     162.232 160.346 116.593  1.00 90.85           H
ATOM    932  N   TYR A  69     166.467 157.432 111.892  1.00 52.16           N
ATOM    933  CA  TYR A  69     167.124 157.015 110.690  1.00 51.14           C
ATOM    934  C   TYR A  69     167.362 158.310 109.957  1.00 52.07           C
ATOM    935  O   TYR A  69     166.447 159.121 109.897  1.00 57.86           O
ATOM    936  CB  TYR A  69     166.222 156.128 109.868  1.00 70.62           C
ATOM    937  CG  TYR A  69     165.877 154.856 110.502  1.00 70.62           C
ATOM    938  CD1 TYR A  69     164.764 154.789 111.276  1.00 70.62           C
ATOM    939  CD2 TYR A  69     166.646 153.749 110.303  1.00 70.62           C
ATOM    940  CE1 TYR A  69     164.410 153.618 111.853  1.00 70.62           C
ATOM    941  CE2 TYR A  69     166.294 152.566 110.879  1.00 70.62           C
ATOM    942  CZ  TYR A  69     165.174 152.502 111.653  1.00 70.62           C
ATOM    943  OH  TYR A  69     164.792 151.332 112.243  1.00 70.62           O
ATOM    944  H   TYR A  69     165.479 157.653 111.896  1.00 62.59           H
ATOM    945  HA  TYR A  69     168.046 156.495 110.935  1.00 61.37           H
ATOM    946  1HB TYR A  69     165.295 156.659 109.640  1.00 84.74           H
ATOM    947  2HB TYR A  69     166.704 155.906 108.913  1.00 84.74           H
ATOM    948  HD1 TYR A  69     164.150 155.674 111.431  1.00 84.74           H
ATOM    949  HD2 TYR A  69     167.541 153.805 109.676  1.00 84.74           H
ATOM    950  HE1 TYR A  69     163.516 153.565 112.473  1.00 84.74           H
ATOM    951  HE2 TYR A  69     166.905 151.677 110.718  1.00 84.74           H
ATOM    952  HH  TYR A  69     165.476 150.662 112.127  1.00 84.74           H
ATOM    953  N   PRO A  70     168.540 158.581 109.416  1.00 48.12           N
ATOM    954  CA  PRO A  70     168.824 159.761 108.649  1.00 53.34           C
ATOM    955  C   PRO A  70     168.200 159.694 107.271  1.00 56.20           C
ATOM    956  O   PRO A  70     168.095 160.709 106.581  1.00 59.12           O
ATOM    957  CB  PRO A  70     170.334 159.741 108.593  1.00 91.31           C
ATOM    958  CG  PRO A  70     170.683 158.315 108.691  1.00 91.31           C
ATOM    959  CD  PRO A  70     169.638 157.686 109.559  1.00 91.31           C
ATOM    960  HA  PRO A  70     168.456 160.638 109.199  1.00 64.01           H
ATOM    961  1HB PRO A  70     170.683 160.205 107.652  1.00109.57           H
ATOM    962  2HB PRO A  70     170.748 160.339 109.401  1.00109.57           H
ATOM    963  1HG PRO A  70     170.797 157.849 107.700  1.00109.57           H
ATOM    964  2HG PRO A  70     171.638 158.281 109.166  1.00109.57           H
ATOM    965  1HD PRO A  70     169.381 156.716 109.124  1.00109.57           H
ATOM    966  2HD PRO A  70     169.981 157.616 110.612  1.00109.57           H
ATOM    967  N   ILE A  71     167.805 158.486 106.864  1.00 52.77           N
ATOM    968  CA  ILE A  71     167.246 158.241 105.552  1.00 54.76           C
ATOM    969  C   ILE A  71     165.842 157.681 105.617  1.00 55.13           C
ATOM    970  O   ILE A  71     165.596 156.689 106.307  1.00 59.61           O
ATOM    971  CB  ILE A  71     168.135 157.282 104.779  1.00 75.76           C
ATOM    972  CG1 ILE A  71     169.479 157.879 104.579  1.00 75.76           C
ATOM    973  CG2 ILE A  71     167.495 156.948 103.433  1.00 75.76           C
ATOM    974  CD1 ILE A  71     170.551 156.923 104.087  1.00 75.76           C
ATOM    975  H   ILE A  71     167.897 157.700 107.487  1.00 63.32           H
ATOM    976  HA  ILE A  71     167.209 159.183 105.030  1.00 65.71           H
ATOM    977  HB  ILE A  71     168.282 156.429 105.382  1.00 90.91           H
ATOM    978 1HG1 ILE A  71     169.358 158.649 103.860  1.00 90.91           H
ATOM    979 2HG1 ILE A  71     169.831 158.313 105.497  1.00 90.91           H
ATOM    980 1HG2 ILE A  71     168.109 156.253 102.873  1.00 90.91           H
ATOM    981 2HG2 ILE A  71     166.527 156.505 103.567  1.00 90.91           H
ATOM    982 3HG2 ILE A  71     167.389 157.860 102.866  1.00 90.91           H
ATOM    983 1HD1 ILE A  71     171.480 157.466 103.953  1.00 90.91           H
ATOM    984 2HD1 ILE A  71     170.701 156.132 104.823  1.00 90.91           H
ATOM    985 3HD1 ILE A  71     170.283 156.474 103.139  1.00 90.91           H
ATOM    986  N   GLU A  72     164.939 158.314 104.886  1.00 54.76           N
ATOM    987  CA  GLU A  72     163.541 157.911 104.814  1.00 57.25           C
ATOM    988  C   GLU A  72     163.125 157.719 103.377  1.00 61.74           C
ATOM    989  O   GLU A  72     163.293 158.598 102.542  1.00 62.08           O
ATOM    990  CB  GLU A  72     162.643 158.949 105.476  1.00 73.76           C
ATOM    991  CG  GLU A  72     162.850 159.119 106.969  1.00 73.76           C
ATOM    992  CD  GLU A  72     161.938 160.182 107.609  1.00 73.76           C
ATOM    993  OE1 GLU A  72     161.335 160.973 106.897  1.00 73.76           O
ATOM    994  OE2 GLU A  72     161.847 160.192 108.814  1.00 73.76           O
ATOM    995  H   GLU A  72     165.285 159.112 104.342  1.00 65.71           H
ATOM    996  HA  GLU A  72     163.421 156.963 105.330  1.00 68.70           H
ATOM    997  1HB GLU A  72     162.817 159.918 105.011  1.00 88.51           H
ATOM    998  2HB GLU A  72     161.597 158.684 105.312  1.00 88.51           H
ATOM    999  1HG GLU A  72     162.678 158.162 107.458  1.00 88.51           H
ATOM   1000  2HG GLU A  72     163.891 159.398 107.144  1.00 88.51           H
ATOM   1001  N   HIS A  73     162.634 156.549 103.050  1.00 59.59           N
ATOM   1002  CA  HIS A  73     162.226 156.267 101.689  1.00 57.00           C
ATOM   1003  C   HIS A  73     163.321 156.584 100.689  1.00 54.65           C
ATOM   1004  O   HIS A  73     163.069 157.143  99.628  1.00 57.30           O
ATOM   1005  CB  HIS A  73     160.949 156.988 101.320  1.00 79.56           C
ATOM   1006  CG  HIS A  73     159.848 156.630 102.190  1.00 79.56           C
ATOM   1007  ND1 HIS A  73     159.360 155.343 102.282  1.00 79.56           N
ATOM   1008  CD2 HIS A  73     159.094 157.378 103.003  1.00 79.56           C
ATOM   1009  CE1 HIS A  73     158.357 155.329 103.126  1.00 79.56           C
ATOM   1010  NE2 HIS A  73     158.179 156.555 103.576  1.00 79.56           N
ATOM   1011  H   HIS A  73     162.507 155.841 103.760  1.00 71.51           H
ATOM   1012  HA  HIS A  73     162.010 155.215 101.603  1.00 68.40           H
ATOM   1013  1HB HIS A  73     161.095 158.062 101.358  1.00 95.47           H
ATOM   1014  2HB HIS A  73     160.664 156.739 100.300  1.00 95.47           H
ATOM   1015  HD1 HIS A  73     159.839 154.476 101.991  1.00 95.47           H
ATOM   1016  HD2 HIS A  73     159.095 158.435 103.249  1.00 95.47           H
ATOM   1017  HE1 HIS A  73     157.820 154.392 103.342  1.00 95.47           H
ATOM   1018  N   GLY A  74     164.543 156.266 101.047  1.00 54.59           N
ATOM   1019  CA  GLY A  74     165.678 156.444 100.160  1.00 52.06           C
ATOM   1020  C   GLY A  74     166.248 157.855 100.120  1.00 48.66           C
ATOM   1021  O   GLY A  74     167.262 158.085  99.459  1.00 52.51           O
ATOM   1022  H   GLY A  74     164.664 155.818 101.942  1.00 65.51           H
ATOM   1023  1HA GLY A  74     166.464 155.749 100.454  1.00 62.47           H
ATOM   1024  2HA GLY A  74     165.379 156.154  99.152  1.00 62.47           H
ATOM   1025  N   ILE A  75     165.655 158.778 100.854  1.00 49.11           N
ATOM   1026  CA  ILE A  75     166.070 160.168 100.851  1.00 49.36           C
ATOM   1027  C   ILE A  75     166.775 160.570 102.127  1.00 56.08           C
ATOM   1028  O   ILE A  75     166.298 160.287 103.221  1.00 58.65           O
ATOM   1029  CB  ILE A  75     164.837 161.053 100.621  1.00 70.43           C
ATOM   1030  CG1 ILE A  75     164.250 160.703  99.246  1.00 70.43           C
ATOM   1031  CG2 ILE A  75     165.188 162.529 100.737  1.00 70.43           C
ATOM   1032  CD1 ILE A  75     162.884 161.289  98.922  1.00 70.43           C
ATOM   1033  H   ILE A  75     164.820 158.529 101.389  1.00 58.93           H
ATOM   1034  HA  ILE A  75     166.763 160.319 100.023  1.00 59.23           H
ATOM   1035  HB  ILE A  75     164.087 160.807 101.366  1.00 84.52           H
ATOM   1036 1HG1 ILE A  75     164.958 161.021  98.497  1.00 84.52           H
ATOM   1037 2HG1 ILE A  75     164.145 159.621  99.176  1.00 84.52           H
ATOM   1038 1HG2 ILE A  75     164.303 163.135 100.582  1.00 84.52           H
ATOM   1039 2HG2 ILE A  75     165.578 162.750 101.729  1.00 84.52           H
ATOM   1040 3HG2 ILE A  75     165.941 162.788  99.990  1.00 84.52           H
ATOM   1041 1HD1 ILE A  75     162.580 160.957  97.930  1.00 84.52           H
ATOM   1042 2HD1 ILE A  75     162.150 160.944  99.646  1.00 84.52           H
ATOM   1043 3HD1 ILE A  75     162.913 162.369  98.936  1.00 84.52           H
ATOM   1044  N   ILE A  76     167.928 161.218 102.021  1.00 54.05           N
ATOM   1045  CA  ILE A  76     168.568 161.651 103.243  1.00 54.04           C
ATOM   1046  C   ILE A  76     167.857 162.892 103.727  1.00 55.00           C
ATOM   1047  O   ILE A  76     167.735 163.875 102.997  1.00 58.60           O
ATOM   1048  CB  ILE A  76     170.056 161.957 103.023  1.00 77.51           C
ATOM   1049  CG1 ILE A  76     170.779 160.690 102.601  1.00 77.51           C
ATOM   1050  CG2 ILE A  76     170.662 162.513 104.342  1.00 77.51           C
ATOM   1051  CD1 ILE A  76     172.137 160.884 102.021  1.00 77.51           C
ATOM   1052  H   ILE A  76     168.335 161.438 101.111  1.00 64.86           H
ATOM   1053  HA  ILE A  76     168.472 160.880 104.002  1.00 64.85           H
ATOM   1054  HB  ILE A  76     170.163 162.679 102.226  1.00 93.01           H
ATOM   1055 1HG1 ILE A  76     170.923 160.090 103.480  1.00 93.01           H
ATOM   1056 2HG1 ILE A  76     170.167 160.144 101.885  1.00 93.01           H
ATOM   1057 1HG2 ILE A  76     171.707 162.729 104.214  1.00 93.01           H
ATOM   1058 2HG2 ILE A  76     170.156 163.434 104.634  1.00 93.01           H
ATOM   1059 3HG2 ILE A  76     170.548 161.774 105.140  1.00 93.01           H
ATOM   1060 1HD1 ILE A  76     172.570 159.912 101.784  1.00 93.01           H
ATOM   1061 2HD1 ILE A  76     172.054 161.470 101.108  1.00 93.01           H
ATOM   1062 3HD1 ILE A  76     172.776 161.392 102.713  1.00 93.01           H
ATOM   1063  N   THR A  77     167.389 162.842 104.966  1.00 55.79           N
ATOM   1064  CA  THR A  77     166.680 163.949 105.566  1.00 59.53           C
ATOM   1065  C   THR A  77     167.535 164.598 106.631  1.00 62.38           C
ATOM   1066  O   THR A  77     167.401 165.793 106.903  1.00 63.37           O
ATOM   1067  CB  THR A  77     165.411 163.463 106.249  1.00 77.24           C
ATOM   1068  OG1 THR A  77     165.788 162.559 107.287  1.00 77.24           O
ATOM   1069  CG2 THR A  77     164.520 162.741 105.261  1.00 77.24           C
ATOM   1070  H   THR A  77     167.519 161.993 105.505  1.00 66.95           H
ATOM   1071  HA  THR A  77     166.442 164.685 104.800  1.00 71.44           H
ATOM   1072  HB  THR A  77     164.880 164.310 106.679  1.00 92.69           H
ATOM   1073  HG1 THR A  77     165.015 162.338 107.824  1.00 92.69           H
ATOM   1074 1HG2 THR A  77     163.624 162.387 105.773  1.00 92.69           H
ATOM   1075 2HG2 THR A  77     164.237 163.419 104.456  1.00 92.69           H
ATOM   1076 3HG2 THR A  77     165.049 161.889 104.841  1.00 92.69           H
ATOM   1077  N   ASN A  78     168.471 163.838 107.192  1.00 59.82           N
ATOM   1078  CA  ASN A  78     169.327 164.401 108.221  1.00 64.28           C
ATOM   1079  C   ASN A  78     170.783 164.222 107.883  1.00 68.54           C
ATOM   1080  O   ASN A  78     171.370 163.157 108.091  1.00 66.26           O
ATOM   1081  CB  ASN A  78     169.039 163.834 109.581  1.00 81.32           C
ATOM   1082  CG  ASN A  78     169.848 164.537 110.656  1.00 81.32           C
ATOM   1083  OD1 ASN A  78     170.982 165.034 110.434  1.00 81.32           O
ATOM   1084  ND2 ASN A  78     169.283 164.592 111.831  1.00 81.32           N
ATOM   1085  H   ASN A  78     168.493 162.845 106.950  1.00 71.78           H
ATOM   1086  HA  ASN A  78     169.149 165.474 108.270  1.00 77.14           H
ATOM   1087  1HB ASN A  78     167.975 163.929 109.803  1.00 97.58           H
ATOM   1088  2HB ASN A  78     169.286 162.780 109.595  1.00 97.58           H
ATOM   1089 1HD2 ASN A  78     169.760 165.028 112.598  1.00 97.58           H
ATOM   1090 2HD2 ASN A  78     168.385 164.179 111.978  1.00 97.58           H
ATOM   1091  N   TRP A  79     171.359 165.285 107.382  1.00 64.39           N
ATOM   1092  CA  TRP A  79     172.713 165.271 106.906  1.00 66.66           C
ATOM   1093  C   TRP A  79     173.751 165.203 107.998  1.00 66.07           C
ATOM   1094  O   TRP A  79     174.860 164.734 107.749  1.00 67.12           O
ATOM   1095  CB  TRP A  79     172.916 166.481 106.037  1.00 86.35           C
ATOM   1096  CG  TRP A  79     172.182 166.308 104.816  1.00 86.35           C
ATOM   1097  CD1 TRP A  79     170.994 166.844 104.505  1.00 86.35           C
ATOM   1098  CD2 TRP A  79     172.566 165.522 103.702  1.00 86.35           C
ATOM   1099  NE1 TRP A  79     170.612 166.433 103.286  1.00 86.35           N
ATOM   1100  CE2 TRP A  79     171.565 165.626 102.779  1.00 86.35           C
ATOM   1101  CE3 TRP A  79     173.656 164.747 103.425  1.00 86.35           C
ATOM   1102  CZ2 TRP A  79     171.618 164.986 101.595  1.00 86.35           C
ATOM   1103  CZ3 TRP A  79     173.715 164.108 102.225  1.00 86.35           C
ATOM   1104  CH2 TRP A  79     172.719 164.228 101.335  1.00 86.35           C
ATOM   1105  H   TRP A  79     170.804 166.124 107.280  1.00 77.27           H
ATOM   1106  HA  TRP A  79     172.830 164.389 106.280  1.00 79.99           H
ATOM   1107  1HB TRP A  79     172.561 167.375 106.548  1.00103.62           H
ATOM   1108  2HB TRP A  79     173.973 166.615 105.811  1.00103.62           H
ATOM   1109  HD1 TRP A  79     170.411 167.502 105.147  1.00103.62           H
ATOM   1110  HE1 TRP A  79     169.745 166.680 102.826  1.00103.62           H
ATOM   1111  HE3 TRP A  79     174.460 164.643 104.149  1.00103.62           H
ATOM   1112  HZ2 TRP A  79     170.819 165.064 100.857  1.00103.62           H
ATOM   1113  HZ3 TRP A  79     174.580 163.498 102.005  1.00103.62           H
ATOM   1114  HH2 TRP A  79     172.783 163.708 100.379  1.00103.62           H
ATOM   1115  N   ASP A  80     173.429 165.634 109.211  1.00 68.17           N
ATOM   1116  CA  ASP A  80     174.455 165.598 110.236  1.00 71.53           C
ATOM   1117  C   ASP A  80     174.610 164.177 110.673  1.00 71.58           C
ATOM   1118  O   ASP A  80     175.717 163.676 110.895  1.00 75.73           O
ATOM   1119  CB  ASP A  80     174.060 166.434 111.437  1.00 87.94           C
ATOM   1120  CG  ASP A  80     174.032 167.919 111.171  1.00 87.94           C
ATOM   1121  OD1 ASP A  80     174.619 168.382 110.221  1.00 87.94           O
ATOM   1122  OD2 ASP A  80     173.399 168.592 111.937  1.00 87.94           O
ATOM   1123  H   ASP A  80     172.498 165.971 109.447  1.00 81.80           H
ATOM   1124  HA  ASP A  80     175.400 165.956 109.824  1.00 85.84           H
ATOM   1125  1HB ASP A  80     173.073 166.120 111.785  1.00105.53           H
ATOM   1126  2HB ASP A  80     174.759 166.242 112.251  1.00105.53           H
ATOM   1127  N   ASP A  81     173.490 163.495 110.729  1.00 66.07           N
ATOM   1128  CA  ASP A  81     173.524 162.124 111.134  1.00 67.38           C
ATOM   1129  C   ASP A  81     174.130 161.291 110.031  1.00 69.30           C
ATOM   1130  O   ASP A  81     174.837 160.311 110.297  1.00 69.83           O
ATOM   1131  CB  ASP A  81     172.143 161.684 111.556  1.00 84.71           C
ATOM   1132  CG  ASP A  81     171.793 162.325 112.886  1.00 84.71           C
ATOM   1133  OD1 ASP A  81     172.669 162.906 113.482  1.00 84.71           O
ATOM   1134  OD2 ASP A  81     170.687 162.217 113.335  1.00 84.71           O
ATOM   1135  H   ASP A  81     172.606 163.977 110.560  1.00 79.28           H
ATOM   1136  HA  ASP A  81     174.173 162.038 112.006  1.00 80.86           H
ATOM   1137  1HB ASP A  81     171.430 162.027 110.814  1.00101.65           H
ATOM   1138  2HB ASP A  81     172.065 160.608 111.609  1.00101.65           H
ATOM   1139  N   MET A  82     173.904 161.680 108.781  1.00 64.27           N
ATOM   1140  CA  MET A  82     174.491 160.894 107.736  1.00 62.24           C
ATOM   1141  C   MET A  82     175.995 161.083 107.744  1.00 64.11           C
ATOM   1142  O   MET A  82     176.736 160.129 107.487  1.00 64.45           O
ATOM   1143  CB  MET A  82     173.914 161.245 106.392  1.00 89.35           C
ATOM   1144  CG  MET A  82     174.202 160.209 105.406  1.00 89.35           C
ATOM   1145  SD  MET A  82     173.390 158.712 105.834  1.00 89.35           S
ATOM   1146  CE  MET A  82     174.617 157.577 105.303  1.00 89.35           C
ATOM   1147  H   MET A  82     173.285 162.470 108.573  1.00 77.12           H
ATOM   1148  HA  MET A  82     174.293 159.846 107.950  1.00 74.69           H
ATOM   1149  1HB MET A  82     172.835 161.379 106.475  1.00107.22           H
ATOM   1150  2HB MET A  82     174.339 162.189 106.039  1.00107.22           H
ATOM   1151  1HG MET A  82     173.878 160.515 104.436  1.00107.22           H
ATOM   1152  2HG MET A  82     175.266 160.013 105.367  1.00107.22           H
ATOM   1153  1HE MET A  82     174.277 156.566 105.510  1.00107.22           H
ATOM   1154  2HE MET A  82     174.788 157.703 104.235  1.00107.22           H
ATOM   1155  3HE MET A  82     175.553 157.768 105.844  1.00107.22           H
ATOM   1156  N   GLU A  83     176.467 162.291 108.064  1.00 64.90           N
ATOM   1157  CA  GLU A  83     177.892 162.480 108.141  1.00 68.17           C
ATOM   1158  C   GLU A  83     178.462 161.575 109.198  1.00 63.81           C
ATOM   1159  O   GLU A  83     179.511 160.969 108.976  1.00 65.27           O
ATOM   1160  CB  GLU A  83     178.289 163.908 108.454  1.00 86.73           C
ATOM   1161  CG  GLU A  83     179.813 164.090 108.505  1.00 86.73           C
ATOM   1162  CD  GLU A  83     180.253 165.481 108.784  1.00 86.73           C
ATOM   1163  OE1 GLU A  83     179.431 166.356 108.831  1.00 86.73           O
ATOM   1164  OE2 GLU A  83     181.428 165.671 108.978  1.00 86.73           O
ATOM   1165  H   GLU A  83     175.834 163.087 108.193  1.00 77.88           H
ATOM   1166  HA  GLU A  83     178.332 162.209 107.188  1.00 81.80           H
ATOM   1167  1HB GLU A  83     177.879 164.578 107.697  1.00104.08           H
ATOM   1168  2HB GLU A  83     177.869 164.204 109.417  1.00104.08           H
ATOM   1169  1HG GLU A  83     180.228 163.451 109.282  1.00104.08           H
ATOM   1170  2HG GLU A  83     180.235 163.769 107.552  1.00104.08           H
ATOM   1171  N   LYS A  84     177.783 161.454 110.345  1.00 62.77           N
ATOM   1172  CA  LYS A  84     178.307 160.592 111.392  1.00 66.88           C
ATOM   1173  C   LYS A  84     178.410 159.151 110.948  1.00 67.56           C
ATOM   1174  O   LYS A  84     179.412 158.491 111.227  1.00 71.29           O
ATOM   1175  CB  LYS A  84     177.445 160.614 112.640  1.00 92.44           C
ATOM   1176  CG  LYS A  84     177.492 161.862 113.429  1.00 92.44           C
ATOM   1177  CD  LYS A  84     176.644 161.709 114.679  1.00 92.44           C
ATOM   1178  CE  LYS A  84     176.601 162.978 115.500  1.00 92.44           C
ATOM   1179  NZ  LYS A  84     177.952 163.370 116.014  1.00 92.44           N
ATOM   1180  H   LYS A  84     176.943 162.028 110.495  1.00 75.32           H
ATOM   1181  HA  LYS A  84     179.307 160.939 111.650  1.00 80.26           H
ATOM   1182  1HB LYS A  84     176.405 160.431 112.365  1.00110.93           H
ATOM   1183  2HB LYS A  84     177.754 159.809 113.286  1.00110.93           H
ATOM   1184  1HG LYS A  84     178.524 162.071 113.694  1.00110.93           H
ATOM   1185  2HG LYS A  84     177.108 162.684 112.826  1.00110.93           H
ATOM   1186  1HD LYS A  84     175.621 161.455 114.386  1.00110.93           H
ATOM   1187  2HD LYS A  84     177.036 160.900 115.297  1.00110.93           H
ATOM   1188  1HE LYS A  84     176.201 163.788 114.888  1.00110.93           H
ATOM   1189  2HE LYS A  84     175.935 162.817 116.352  1.00110.93           H
ATOM   1190  1HZ LYS A  84     177.868 164.214 116.566  1.00110.93           H
ATOM   1191  2HZ LYS A  84     178.334 162.631 116.596  1.00110.93           H
ATOM   1192  3HZ LYS A  84     178.575 163.539 115.242  1.00110.93           H
ATOM   1193  N   ILE A  85     177.419 158.664 110.220  1.00 61.08           N
ATOM   1194  CA  ILE A  85     177.503 157.292 109.773  1.00 61.00           C
ATOM   1195  C   ILE A  85     178.651 157.094 108.822  1.00 65.88           C
ATOM   1196  O   ILE A  85     179.380 156.097 108.925  1.00 64.33           O
ATOM   1197  CB  ILE A  85     176.217 156.827 109.118  1.00 86.15           C
ATOM   1198  CG1 ILE A  85     175.127 156.728 110.176  1.00 86.15           C
ATOM   1199  CG2 ILE A  85     176.435 155.518 108.393  1.00 86.15           C
ATOM   1200  CD1 ILE A  85     173.757 156.537 109.621  1.00 86.15           C
ATOM   1201  H   ILE A  85     176.586 159.243 110.049  1.00 73.30           H
ATOM   1202  HA  ILE A  85     177.679 156.663 110.639  1.00 73.20           H
ATOM   1203  HB  ILE A  85     175.895 157.587 108.399  1.00103.38           H
ATOM   1204 1HG1 ILE A  85     175.346 155.900 110.842  1.00103.38           H
ATOM   1205 2HG1 ILE A  85     175.126 157.652 110.757  1.00103.38           H
ATOM   1206 1HG2 ILE A  85     175.524 155.248 107.933  1.00103.38           H
ATOM   1207 2HG2 ILE A  85     177.189 155.610 107.613  1.00103.38           H
ATOM   1208 3HG2 ILE A  85     176.745 154.742 109.099  1.00103.38           H
ATOM   1209 1HD1 ILE A  85     173.032 156.501 110.436  1.00103.38           H
ATOM   1210 2HD1 ILE A  85     173.554 157.375 108.973  1.00103.38           H
ATOM   1211 3HD1 ILE A  85     173.685 155.623 109.056  1.00103.38           H
ATOM   1212  N   TRP A  86     178.807 157.995 107.867  1.00 62.70           N
ATOM   1213  CA  TRP A  86     179.902 157.856 106.943  1.00 63.27           C
ATOM   1214  C   TRP A  86     181.204 157.911 107.690  1.00 70.07           C
ATOM   1215  O   TRP A  86     182.078 157.074 107.486  1.00 72.03           O
ATOM   1216  CB  TRP A  86     179.840 158.956 105.908  1.00 83.95           C
ATOM   1217  CG  TRP A  86     178.921 158.699 104.787  1.00 83.95           C
ATOM   1218  CD1 TRP A  86     178.697 157.521 104.174  1.00 83.95           C
ATOM   1219  CD2 TRP A  86     178.064 159.640 104.141  1.00 83.95           C
ATOM   1220  NE1 TRP A  86     177.795 157.677 103.190  1.00 83.95           N
ATOM   1221  CE2 TRP A  86     177.384 158.952 103.162  1.00 83.95           C
ATOM   1222  CE3 TRP A  86     177.822 160.988 104.311  1.00 83.95           C
ATOM   1223  CZ2 TRP A  86     176.475 159.555 102.356  1.00 83.95           C
ATOM   1224  CZ3 TRP A  86     176.902 161.600 103.499  1.00 83.95           C
ATOM   1225  CH2 TRP A  86     176.246 160.900 102.550  1.00 83.95           C
ATOM   1226  H   TRP A  86     178.156 158.787 107.791  1.00 75.24           H
ATOM   1227  HA  TRP A  86     179.830 156.887 106.462  1.00 75.92           H
ATOM   1228  1HB TRP A  86     179.529 159.877 106.397  1.00100.74           H
ATOM   1229  2HB TRP A  86     180.820 159.115 105.505  1.00100.74           H
ATOM   1230  HD1 TRP A  86     179.180 156.576 104.409  1.00100.74           H
ATOM   1231  HE1 TRP A  86     177.460 156.938 102.562  1.00100.74           H
ATOM   1232  HE3 TRP A  86     178.342 161.552 105.068  1.00100.74           H
ATOM   1233  HZ2 TRP A  86     175.937 159.005 101.581  1.00100.74           H
ATOM   1234  HZ3 TRP A  86     176.712 162.661 103.640  1.00100.74           H
ATOM   1235  HH2 TRP A  86     175.519 161.409 101.925  1.00100.74           H
ATOM   1236  N   HIS A  87     181.309 158.819 108.640  1.00 68.48           N
ATOM   1237  CA  HIS A  87     182.518 158.953 109.404  1.00 69.91           C
ATOM   1238  C   HIS A  87     182.879 157.662 110.074  1.00 72.86           C
ATOM   1239  O   HIS A  87     183.997 157.167 109.938  1.00 73.50           O
ATOM   1240  CB  HIS A  87     182.336 160.005 110.480  1.00 92.02           C
ATOM   1241  CG  HIS A  87     183.472 160.129 111.325  1.00 92.02           C
ATOM   1242  ND1 HIS A  87     184.564 160.881 110.999  1.00 92.02           N
ATOM   1243  CD2 HIS A  87     183.739 159.556 112.504  1.00 92.02           C
ATOM   1244  CE1 HIS A  87     185.462 160.768 111.954  1.00 92.02           C
ATOM   1245  NE2 HIS A  87     184.979 159.966 112.879  1.00 92.02           N
ATOM   1246  H   HIS A  87     180.557 159.488 108.804  1.00 82.18           H
ATOM   1247  HA  HIS A  87     183.340 159.236 108.757  1.00 83.89           H
ATOM   1248  1HB HIS A  87     182.130 160.972 110.017  1.00110.42           H
ATOM   1249  2HB HIS A  87     181.492 159.757 111.099  1.00110.42           H
ATOM   1250  HD2 HIS A  87     183.088 158.880 113.054  1.00110.42           H
ATOM   1251  HE1 HIS A  87     186.439 161.251 111.972  1.00110.42           H
ATOM   1252  HE2 HIS A  87     185.428 159.675 113.734  1.00110.42           H
ATOM   1253  N   HIS A  88     181.944 157.053 110.761  1.00 69.88           N
ATOM   1254  CA  HIS A  88     182.319 155.847 111.454  1.00 72.75           C
ATOM   1255  C   HIS A  88     182.607 154.713 110.490  1.00 71.06           C
ATOM   1256  O   HIS A  88     183.557 153.938 110.688  1.00 77.82           O
ATOM   1257  CB  HIS A  88     181.245 155.456 112.444  1.00 93.29           C
ATOM   1258  CG  HIS A  88     181.226 156.351 113.593  1.00 93.29           C
ATOM   1259  ND1 HIS A  88     182.246 156.390 114.511  1.00 93.29           N
ATOM   1260  CD2 HIS A  88     180.328 157.265 113.988  1.00 93.29           C
ATOM   1261  CE1 HIS A  88     181.966 157.285 115.424  1.00 93.29           C
ATOM   1262  NE2 HIS A  88     180.806 157.834 115.132  1.00 93.29           N
ATOM   1263  H   HIS A  88     181.007 157.463 110.845  1.00 83.86           H
ATOM   1264  HA  HIS A  88     183.229 156.035 112.020  1.00 87.30           H
ATOM   1265  1HB HIS A  88     180.266 155.500 111.954  1.00111.95           H
ATOM   1266  2HB HIS A  88     181.407 154.437 112.788  1.00111.95           H
ATOM   1267  HD1 HIS A  88     183.197 156.052 114.367  1.00111.95           H
ATOM   1268  HD2 HIS A  88     179.378 157.588 113.579  1.00111.95           H
ATOM   1269  HE1 HIS A  88     182.659 157.466 116.245  1.00111.95           H
ATOM   1270  N   THR A  89     181.882 154.649 109.386  1.00 65.42           N
ATOM   1271  CA  THR A  89     182.127 153.589 108.435  1.00 66.78           C
ATOM   1272  C   THR A  89     183.563 153.660 107.946  1.00 74.32           C
ATOM   1273  O   THR A  89     184.299 152.667 107.973  1.00 76.81           O
ATOM   1274  CB  THR A  89     181.172 153.735 107.236  1.00 90.07           C
ATOM   1275  OG1 THR A  89     179.816 153.630 107.693  1.00 90.07           O
ATOM   1276  CG2 THR A  89     181.441 152.667 106.198  1.00 90.07           C
ATOM   1277  H   THR A  89     181.104 155.296 109.233  1.00 78.50           H
ATOM   1278  HA  THR A  89     181.969 152.633 108.919  1.00 80.14           H
ATOM   1279  HB  THR A  89     181.310 154.713 106.780  1.00108.08           H
ATOM   1280  HG1 THR A  89     179.612 154.411 108.263  1.00108.08           H
ATOM   1281 1HG2 THR A  89     180.750 152.795 105.366  1.00108.08           H
ATOM   1282 2HG2 THR A  89     182.449 152.764 105.838  1.00108.08           H
ATOM   1283 3HG2 THR A  89     181.308 151.681 106.630  1.00108.08           H
ATOM   1284  N   PHE A  90     184.004 154.858 107.584  1.00 72.34           N
ATOM   1285  CA  PHE A  90     185.337 155.029 107.065  1.00 73.57           C
ATOM   1286  C   PHE A  90     186.433 154.895 108.094  1.00 78.06           C
ATOM   1287  O   PHE A  90     187.457 154.253 107.847  1.00 77.48           O
ATOM   1288  CB  PHE A  90     185.519 156.435 106.521  1.00 98.04           C
ATOM   1289  CG  PHE A  90     184.829 156.777 105.246  1.00 98.04           C
ATOM   1290  CD1 PHE A  90     183.889 157.801 105.216  1.00 98.04           C
ATOM   1291  CD2 PHE A  90     185.118 156.120 104.076  1.00 98.04           C
ATOM   1292  CE1 PHE A  90     183.262 158.151 104.054  1.00 98.04           C
ATOM   1293  CE2 PHE A  90     184.489 156.475 102.913  1.00 98.04           C
ATOM   1294  CZ  PHE A  90     183.561 157.490 102.907  1.00 98.04           C
ATOM   1295  H   PHE A  90     183.356 155.654 107.609  1.00 86.81           H
ATOM   1296  HA  PHE A  90     185.501 154.293 106.284  1.00 88.28           H
ATOM   1297  1HB PHE A  90     185.166 157.139 107.280  1.00117.65           H
ATOM   1298  2HB PHE A  90     186.579 156.615 106.404  1.00117.65           H
ATOM   1299  HD1 PHE A  90     183.658 158.338 106.135  1.00117.65           H
ATOM   1300  HD2 PHE A  90     185.859 155.320 104.072  1.00117.65           H
ATOM   1301  HE1 PHE A  90     182.534 158.958 104.041  1.00117.65           H
ATOM   1302  HE2 PHE A  90     184.725 155.964 101.983  1.00117.65           H
ATOM   1303  HZ  PHE A  90     183.070 157.766 101.976  1.00117.65           H
ATOM   1304  N   TYR A  91     186.242 155.483 109.256  1.00 75.88           N
ATOM   1305  CA  TYR A  91     187.333 155.500 110.192  1.00 78.90           C
ATOM   1306  C   TYR A  91     187.349 154.422 111.243  1.00 80.03           C
ATOM   1307  O   TYR A  91     188.427 154.045 111.698  1.00 83.84           O
ATOM   1308  CB  TYR A  91     187.367 156.849 110.872  1.00102.84           C
ATOM   1309  CG  TYR A  91     187.687 157.941 109.928  1.00102.84           C
ATOM   1310  CD1 TYR A  91     186.711 158.777 109.504  1.00102.84           C
ATOM   1311  CD2 TYR A  91     188.962 158.100 109.480  1.00102.84           C
ATOM   1312  CE1 TYR A  91     186.980 159.778 108.643  1.00102.84           C
ATOM   1313  CE2 TYR A  91     189.249 159.112 108.608  1.00102.84           C
ATOM   1314  CZ  TYR A  91     188.256 159.951 108.192  1.00102.84           C
ATOM   1315  OH  TYR A  91     188.537 160.975 107.324  1.00102.84           O
ATOM   1316  H   TYR A  91     185.378 155.994 109.453  1.00 91.06           H
ATOM   1317  HA  TYR A  91     188.254 155.394 109.621  1.00 94.68           H
ATOM   1318  1HB TYR A  91     186.391 157.056 111.324  1.00123.41           H
ATOM   1319  2HB TYR A  91     188.109 156.846 111.668  1.00123.41           H
ATOM   1320  HD1 TYR A  91     185.715 158.655 109.857  1.00123.41           H
ATOM   1321  HD2 TYR A  91     189.750 157.426 109.816  1.00123.41           H
ATOM   1322  HE1 TYR A  91     186.181 160.443 108.321  1.00123.41           H
ATOM   1323  HE2 TYR A  91     190.269 159.248 108.247  1.00123.41           H
ATOM   1324  HH  TYR A  91     189.484 161.013 107.162  1.00123.41           H
ATOM   1325  N   ASN A  92     186.200 153.935 111.680  1.00 79.11           N
ATOM   1326  CA  ASN A  92     186.224 152.990 112.767  1.00 82.20           C
ATOM   1327  C   ASN A  92     185.966 151.563 112.358  1.00 78.97           C
ATOM   1328  O   ASN A  92     186.551 150.647 112.940  1.00 82.12           O
ATOM   1329  CB  ASN A  92     185.247 153.427 113.826  1.00106.02           C
ATOM   1330  CG  ASN A  92     185.677 154.717 114.436  1.00106.02           C
ATOM   1331  OD1 ASN A  92     184.973 155.740 114.399  1.00106.02           O
ATOM   1332  ND2 ASN A  92     186.846 154.708 115.024  1.00106.02           N
ATOM   1333  H   ASN A  92     185.307 154.207 111.278  1.00 94.93           H
ATOM   1334  HA  ASN A  92     187.220 153.002 113.205  1.00 98.64           H
ATOM   1335  1HB ASN A  92     184.257 153.554 113.378  1.00127.22           H
ATOM   1336  2HB ASN A  92     185.170 152.664 114.599  1.00127.22           H
ATOM   1337 1HD2 ASN A  92     187.197 155.540 115.458  1.00127.22           H
ATOM   1338 2HD2 ASN A  92     187.394 153.872 115.045  1.00127.22           H
ATOM   1339  N   GLU A  93     185.118 151.343 111.364  1.00 76.58           N
ATOM   1340  CA  GLU A  93     184.817 149.951 111.040  1.00 76.35           C
ATOM   1341  C   GLU A  93     185.673 149.427 109.882  1.00 80.16           C
ATOM   1342  O   GLU A  93     186.273 148.360 109.982  1.00 78.94           O
ATOM   1343  CB  GLU A  93     183.360 149.815 110.717  1.00100.89           C
ATOM   1344  CG  GLU A  93     182.823 148.403 110.710  1.00100.89           C
ATOM   1345  CD  GLU A  93     182.769 147.824 112.079  1.00100.89           C
ATOM   1346  OE1 GLU A  93     182.786 148.581 113.016  1.00100.89           O
ATOM   1347  OE2 GLU A  93     182.651 146.633 112.199  1.00100.89           O
ATOM   1348  H   GLU A  93     184.644 152.135 110.920  1.00 91.90           H
ATOM   1349  HA  GLU A  93     185.026 149.339 111.917  1.00 91.62           H
ATOM   1350  1HB GLU A  93     182.804 150.385 111.455  1.00121.07           H
ATOM   1351  2HB GLU A  93     183.178 150.255 109.734  1.00121.07           H
ATOM   1352  1HG GLU A  93     181.816 148.395 110.324  1.00121.07           H
ATOM   1353  2HG GLU A  93     183.445 147.775 110.073  1.00121.07           H
ATOM   1354  N   LEU A  94     185.772 150.192 108.793  1.00 79.26           N
ATOM   1355  CA  LEU A  94     186.578 149.775 107.649  1.00 78.82           C
ATOM   1356  C   LEU A  94     188.042 150.035 107.870  1.00 82.66           C
ATOM   1357  O   LEU A  94     188.888 149.384 107.266  1.00 83.58           O
ATOM   1358  CB  LEU A  94     186.193 150.537 106.403  1.00112.45           C
ATOM   1359  CG  LEU A  94     184.853 150.316 105.801  1.00112.45           C
ATOM   1360  CD1 LEU A  94     184.675 151.382 104.796  1.00112.45           C
ATOM   1361  CD2 LEU A  94     184.786 148.937 105.110  1.00112.45           C
ATOM   1362  H   LEU A  94     185.236 151.061 108.724  1.00 95.11           H
ATOM   1363  HA  LEU A  94     186.439 148.707 107.500  1.00 94.58           H
ATOM   1364  1HB LEU A  94     186.289 151.602 106.624  1.00134.94           H
ATOM   1365  2HB LEU A  94     186.907 150.287 105.637  1.00134.94           H
ATOM   1366  HG  LEU A  94     184.070 150.392 106.557  1.00134.94           H
ATOM   1367 1HD1 LEU A  94     183.716 151.272 104.306  1.00134.94           H
ATOM   1368 2HD1 LEU A  94     184.723 152.348 105.280  1.00134.94           H
ATOM   1369 3HD1 LEU A  94     185.469 151.316 104.079  1.00134.94           H
ATOM   1370 1HD2 LEU A  94     183.809 148.822 104.648  1.00134.94           H
ATOM   1371 2HD2 LEU A  94     185.560 148.870 104.343  1.00134.94           H
ATOM   1372 3HD2 LEU A  94     184.929 148.144 105.838  1.00134.94           H
ATOM   1373  N   ARG A  95     188.340 151.003 108.724  1.00 77.81           N
ATOM   1374  CA  ARG A  95     189.701 151.419 109.001  1.00 77.04           C
ATOM   1375  C   ARG A  95     190.448 151.827 107.753  1.00 72.58           C
ATOM   1376  O   ARG A  95     191.529 151.307 107.478  1.00 70.46           O
ATOM   1377  CB  ARG A  95     190.481 150.309 109.683  1.00110.63           C
ATOM   1378  CG  ARG A  95     189.872 149.778 110.953  1.00110.63           C
ATOM   1379  CD  ARG A  95     189.851 150.785 112.021  1.00110.63           C
ATOM   1380  NE  ARG A  95     189.294 150.250 113.229  1.00110.63           N
ATOM   1381  CZ  ARG A  95     189.975 149.597 114.189  1.00110.63           C
ATOM   1382  NH1 ARG A  95     191.277 149.398 114.081  1.00110.63           N
ATOM   1383  NH2 ARG A  95     189.330 149.149 115.250  1.00110.63           N
ATOM   1384  H   ARG A  95     187.588 151.493 109.188  1.00 93.37           H
ATOM   1385  HA  ARG A  95     189.662 152.292 109.652  1.00 92.45           H
ATOM   1386  1HB ARG A  95     190.621 149.470 109.009  1.00132.76           H
ATOM   1387  2HB ARG A  95     191.472 150.681 109.937  1.00132.76           H
ATOM   1388  1HG ARG A  95     188.841 149.470 110.767  1.00132.76           H
ATOM   1389  2HG ARG A  95     190.444 148.918 111.293  1.00132.76           H
ATOM   1390  1HD ARG A  95     190.849 151.164 112.220  1.00132.76           H
ATOM   1391  2HD ARG A  95     189.211 151.605 111.722  1.00132.76           H
ATOM   1392  HE  ARG A  95     188.277 150.372 113.348  1.00132.76           H
ATOM   1393 1HH1 ARG A  95     191.778 149.733 113.275  1.00132.76           H
ATOM   1394 2HH1 ARG A  95     191.775 148.905 114.809  1.00132.76           H
ATOM   1395 1HH2 ARG A  95     188.331 149.294 115.340  1.00132.76           H
ATOM   1396 2HH2 ARG A  95     189.827 148.658 115.974  1.00132.76           H
ATOM   1397  N   VAL A  96     189.881 152.751 106.991  1.00 75.24           N
ATOM   1398  CA  VAL A  96     190.516 153.188 105.760  1.00 76.21           C
ATOM   1399  C   VAL A  96     190.750 154.660 105.777  1.00 78.51           C
ATOM   1400  O   VAL A  96     190.166 155.380 106.578  1.00 79.81           O
ATOM   1401  CB  VAL A  96     189.643 152.877 104.534  1.00106.96           C
ATOM   1402  CG1 VAL A  96     189.434 151.425 104.435  1.00106.96           C
ATOM   1403  CG2 VAL A  96     188.290 153.600 104.633  1.00106.96           C
ATOM   1404  H   VAL A  96     188.995 153.173 107.293  1.00 90.29           H
ATOM   1405  HA  VAL A  96     191.477 152.685 105.650  1.00 91.45           H
ATOM   1406  HB  VAL A  96     190.166 153.207 103.627  1.00128.35           H
ATOM   1407 1HG1 VAL A  96     188.827 151.212 103.561  1.00128.35           H
ATOM   1408 2HG1 VAL A  96     190.401 150.930 104.348  1.00128.35           H
ATOM   1409 3HG1 VAL A  96     188.939 151.077 105.312  1.00128.35           H
ATOM   1410 1HG2 VAL A  96     187.695 153.368 103.748  1.00128.35           H
ATOM   1411 2HG2 VAL A  96     187.763 153.265 105.519  1.00128.35           H
ATOM   1412 3HG2 VAL A  96     188.436 154.681 104.689  1.00128.35           H
ATOM   1413  N   ALA A  97     191.613 155.115 104.896  1.00 76.76           N
ATOM   1414  CA  ALA A  97     191.831 156.526 104.744  1.00 81.49           C
ATOM   1415  C   ALA A  97     190.991 156.932 103.563  1.00 84.20           C
ATOM   1416  O   ALA A  97     191.322 156.552 102.459  1.00 84.96           O
ATOM   1417  CB  ALA A  97     193.293 156.809 104.512  1.00105.24           C
ATOM   1418  H   ALA A  97     192.103 154.462 104.261  1.00 92.11           H
ATOM   1419  HA  ALA A  97     191.519 157.045 105.644  1.00 97.79           H
ATOM   1420  1HB ALA A  97     193.442 157.850 104.387  1.00126.29           H
ATOM   1421  2HB ALA A  97     193.868 156.468 105.370  1.00126.29           H
ATOM   1422  3HB ALA A  97     193.628 156.282 103.623  1.00126.29           H
ATOM   1423  N   PRO A  98     189.908 157.673 103.687  1.00 85.14           N
ATOM   1424  CA  PRO A  98     189.055 157.992 102.567  1.00 83.81           C
ATOM   1425  C   PRO A  98     189.834 158.564 101.380  1.00 84.31           C
ATOM   1426  O   PRO A  98     189.498 158.305 100.222  1.00 82.13           O
ATOM   1427  CB  PRO A  98     188.141 159.038 103.170  1.00142.91           C
ATOM   1428  CG  PRO A  98     188.087 158.694 104.614  1.00142.91           C
ATOM   1429  CD  PRO A  98     189.477 158.225 104.960  1.00142.91           C
ATOM   1430  HA  PRO A  98     188.493 157.093 102.268  1.00100.57           H
ATOM   1431  1HB PRO A  98     188.564 160.027 102.988  1.00171.49           H
ATOM   1432  2HB PRO A  98     187.156 159.014 102.685  1.00171.49           H
ATOM   1433  1HG PRO A  98     187.762 159.566 105.198  1.00171.49           H
ATOM   1434  2HG PRO A  98     187.347 157.932 104.758  1.00171.49           H
ATOM   1435  1HD PRO A  98     190.124 159.067 105.263  1.00171.49           H
ATOM   1436  2HD PRO A  98     189.379 157.462 105.736  1.00171.49           H
ATOM   1437  N   GLU A  99     190.933 159.270 101.652  1.00 86.00           N
ATOM   1438  CA  GLU A  99     191.713 159.852 100.585  1.00 85.00           C
ATOM   1439  C   GLU A  99     192.502 158.835  99.749  1.00 82.51           C
ATOM   1440  O   GLU A  99     193.074 159.194  98.720  1.00 80.85           O
ATOM   1441  CB  GLU A  99     192.669 160.914 101.128  1.00113.59           C
ATOM   1442  CG  GLU A  99     193.800 160.405 102.018  1.00113.59           C
ATOM   1443  CD  GLU A  99     193.416 160.293 103.440  1.00113.59           C
ATOM   1444  OE1 GLU A  99     192.242 160.280 103.714  1.00113.59           O
ATOM   1445  OE2 GLU A  99     194.286 160.212 104.267  1.00113.59           O
ATOM   1446  H   GLU A  99     191.212 159.494 102.610  1.00103.20           H
ATOM   1447  HA  GLU A  99     191.016 160.371  99.948  1.00102.00           H
ATOM   1448  1HB GLU A  99     193.121 161.446 100.291  1.00136.31           H
ATOM   1449  2HB GLU A  99     192.095 161.647 101.697  1.00136.31           H
ATOM   1450  1HG GLU A  99     194.142 159.433 101.674  1.00136.31           H
ATOM   1451  2HG GLU A  99     194.637 161.095 101.934  1.00136.31           H
ATOM   1452  N   GLU A 100     192.608 157.586 100.210  1.00 85.10           N
ATOM   1453  CA  GLU A 100     193.402 156.587  99.504  1.00 89.96           C
ATOM   1454  C   GLU A 100     192.714 156.014  98.271  1.00 86.77           C
ATOM   1455  O   GLU A 100     193.372 155.364  97.460  1.00 89.81           O
ATOM   1456  CB  GLU A 100     193.822 155.402 100.414  1.00113.52           C
ATOM   1457  CG  GLU A 100     192.735 154.331 100.745  1.00113.52           C
ATOM   1458  CD  GLU A 100     193.186 153.231 101.741  1.00113.52           C
ATOM   1459  OE1 GLU A 100     193.016 153.372 102.956  1.00113.52           O
ATOM   1460  OE2 GLU A 100     193.707 152.244 101.272  1.00113.52           O
ATOM   1461  H   GLU A 100     192.111 157.326 101.058  1.00102.12           H
ATOM   1462  HA  GLU A 100     194.316 157.074  99.168  1.00107.95           H
ATOM   1463  1HB GLU A 100     194.655 154.877  99.950  1.00136.22           H
ATOM   1464  2HB GLU A 100     194.180 155.797 101.359  1.00136.22           H
ATOM   1465  1HG GLU A 100     191.837 154.777 101.092  1.00136.22           H
ATOM   1466  2HG GLU A 100     192.499 153.843  99.822  1.00136.22           H
ATOM   1467  N   HIS A 101     191.400 156.188  98.131  1.00 83.29           N
ATOM   1468  CA  HIS A 101     190.736 155.543  97.006  1.00 88.44           C
ATOM   1469  C   HIS A 101     189.374 156.146  96.618  1.00 82.27           C
ATOM   1470  O   HIS A 101     188.809 156.906  97.388  1.00 83.04           O
ATOM   1471  CB  HIS A 101     190.653 154.041  97.308  1.00111.57           C
ATOM   1472  CG  HIS A 101     189.978 153.668  98.561  1.00111.57           C
ATOM   1473  ND1 HIS A 101     189.845 152.354  98.956  1.00111.57           N
ATOM   1474  CD2 HIS A 101     189.422 154.407  99.541  1.00111.57           C
ATOM   1475  CE1 HIS A 101     189.250 152.313 100.119  1.00111.57           C
ATOM   1476  NE2 HIS A 101     188.985 153.537 100.497  1.00111.57           N
ATOM   1477  H   HIS A 101     190.879 156.767  98.802  1.00 99.95           H
ATOM   1478  HA  HIS A 101     191.407 155.644  96.168  1.00106.13           H
ATOM   1479  1HB HIS A 101     190.163 153.527  96.521  1.00133.88           H
ATOM   1480  2HB HIS A 101     191.639 153.649  97.346  1.00133.88           H
ATOM   1481  HD1 HIS A 101     190.317 151.561  98.557  1.00133.88           H
ATOM   1482  HD2 HIS A 101     189.285 155.479  99.697  1.00133.88           H
ATOM   1483  HE1 HIS A 101     189.048 151.374 100.597  1.00133.88           H
ATOM   1484  N   PRO A 102     188.861 155.888  95.398  1.00 77.67           N
ATOM   1485  CA  PRO A 102     187.532 156.231  94.926  1.00 74.62           C
ATOM   1486  C   PRO A 102     186.448 155.537  95.717  1.00 74.58           C
ATOM   1487  O   PRO A 102     186.708 154.463  96.255  1.00 73.23           O
ATOM   1488  CB  PRO A 102     187.523 155.684  93.509  1.00134.13           C
ATOM   1489  CG  PRO A 102     188.943 155.604  93.101  1.00134.13           C
ATOM   1490  CD  PRO A 102     189.699 155.284  94.343  1.00134.13           C
ATOM   1491  HA  PRO A 102     187.415 157.317  94.952  1.00 89.54           H
ATOM   1492  1HB PRO A 102     187.042 154.705  93.506  1.00160.96           H
ATOM   1493  2HB PRO A 102     186.921 156.332  92.864  1.00160.96           H
ATOM   1494  1HG PRO A 102     189.053 154.816  92.334  1.00160.96           H
ATOM   1495  2HG PRO A 102     189.271 156.537  92.634  1.00160.96           H
ATOM   1496  1HD PRO A 102     189.775 154.203  94.450  1.00160.96           H
ATOM   1497  2HD PRO A 102     190.669 155.771  94.234  1.00160.96           H
ATOM   1498  N   THR A 103     185.270 156.156  95.814  1.00 74.04           N
ATOM   1499  CA  THR A 103     184.136 155.520  96.492  1.00 70.20           C
ATOM   1500  C   THR A 103     182.881 155.445  95.632  1.00 66.32           C
ATOM   1501  O   THR A 103     182.380 156.466  95.143  1.00 67.40           O
ATOM   1502  CB  THR A 103     183.783 156.247  97.799  1.00100.39           C
ATOM   1503  OG1 THR A 103     184.906 156.213  98.672  1.00100.39           O
ATOM   1504  CG2 THR A 103     182.604 155.564  98.494  1.00100.39           C
ATOM   1505  H   THR A 103     185.169 157.076  95.373  1.00 88.85           H
ATOM   1506  HA  THR A 103     184.423 154.505  96.744  1.00 84.24           H
ATOM   1507  HB  THR A 103     183.525 157.283  97.585  1.00120.47           H
ATOM   1508  HG1 THR A 103     185.636 156.686  98.252  1.00120.47           H
ATOM   1509 1HG2 THR A 103     182.385 156.088  99.422  1.00120.47           H
ATOM   1510 2HG2 THR A 103     181.717 155.584  97.866  1.00120.47           H
ATOM   1511 3HG2 THR A 103     182.862 154.526  98.716  1.00120.47           H
ATOM   1512  N   LEU A 104     182.312 154.253  95.542  1.00 62.28           N
ATOM   1513  CA  LEU A 104     181.071 154.069  94.818  1.00 61.02           C
ATOM   1514  C   LEU A 104     179.922 154.086  95.804  1.00 63.40           C
ATOM   1515  O   LEU A 104     179.946 153.384  96.817  1.00 66.85           O
ATOM   1516  CB  LEU A 104     181.103 152.747  94.033  1.00 88.66           C
ATOM   1517  CG  LEU A 104     179.911 152.441  93.082  1.00 88.66           C
ATOM   1518  CD1 LEU A 104     180.409 151.580  91.921  1.00 88.66           C
ATOM   1519  CD2 LEU A 104     178.813 151.656  93.809  1.00 88.66           C
ATOM   1520  H   LEU A 104     182.773 153.451  95.980  1.00 74.74           H
ATOM   1521  HA  LEU A 104     180.939 154.892  94.117  1.00 73.22           H
ATOM   1522  1HB LEU A 104     181.998 152.733  93.432  1.00106.39           H
ATOM   1523  2HB LEU A 104     181.169 151.934  94.748  1.00106.39           H
ATOM   1524  HG  LEU A 104     179.504 153.380  92.690  1.00106.39           H
ATOM   1525 1HD1 LEU A 104     179.583 151.371  91.258  1.00106.39           H
ATOM   1526 2HD1 LEU A 104     181.189 152.111  91.369  1.00106.39           H
ATOM   1527 3HD1 LEU A 104     180.810 150.637  92.301  1.00106.39           H
ATOM   1528 1HD2 LEU A 104     178.007 151.446  93.110  1.00106.39           H
ATOM   1529 2HD2 LEU A 104     179.224 150.728  94.172  1.00106.39           H
ATOM   1530 3HD2 LEU A 104     178.408 152.215  94.640  1.00106.39           H
ATOM   1531  N   LEU A 105     178.945 154.927  95.528  1.00 59.12           N
ATOM   1532  CA  LEU A 105     177.741 155.081  96.318  1.00 58.21           C
ATOM   1533  C   LEU A 105     176.577 154.608  95.504  1.00 60.67           C
ATOM   1534  O   LEU A 105     176.705 154.442  94.289  1.00 63.91           O
ATOM   1535  CB  LEU A 105     177.547 156.509  96.764  1.00 84.78           C
ATOM   1536  CG  LEU A 105     178.682 157.106  97.571  1.00 84.78           C
ATOM   1537  CD1 LEU A 105     178.360 158.519  97.849  1.00 84.78           C
ATOM   1538  CD2 LEU A 105     178.876 156.349  98.888  1.00 84.78           C
ATOM   1539  H   LEU A 105     179.028 155.485  94.677  1.00 70.94           H
ATOM   1540  HA  LEU A 105     177.798 154.435  97.190  1.00 69.85           H
ATOM   1541  1HB LEU A 105     177.423 157.111  95.884  1.00101.74           H
ATOM   1542  2HB LEU A 105     176.633 156.573  97.356  1.00101.74           H
ATOM   1543  HG  LEU A 105     179.605 157.070  96.985  1.00101.74           H
ATOM   1544 1HD1 LEU A 105     179.160 158.958  98.410  1.00101.74           H
ATOM   1545 2HD1 LEU A 105     178.224 159.066  96.920  1.00101.74           H
ATOM   1546 3HD1 LEU A 105     177.457 158.557  98.430  1.00101.74           H
ATOM   1547 1HD2 LEU A 105     179.688 156.807  99.451  1.00101.74           H
ATOM   1548 2HD2 LEU A 105     177.959 156.388  99.484  1.00101.74           H
ATOM   1549 3HD2 LEU A 105     179.130 155.313  98.696  1.00101.74           H
ATOM   1550  N   THR A 106     175.457 154.335  96.152  1.00 57.23           N
ATOM   1551  CA  THR A 106     174.306 153.842  95.431  1.00 59.91           C
ATOM   1552  C   THR A 106     173.110 154.741  95.705  1.00 56.43           C
ATOM   1553  O   THR A 106     173.078 155.412  96.739  1.00 58.41           O
ATOM   1554  CB  THR A 106     173.984 152.435  95.952  1.00 79.19           C
ATOM   1555  OG1 THR A 106     173.481 152.556  97.309  1.00 79.19           O
ATOM   1556  CG2 THR A 106     175.281 151.608  95.997  1.00 79.19           C
ATOM   1557  H   THR A 106     175.384 154.472  97.152  1.00 68.68           H
ATOM   1558  HA  THR A 106     174.515 153.826  94.368  1.00 71.89           H
ATOM   1559  HB  THR A 106     173.268 151.957  95.314  1.00 95.03           H
ATOM   1560  HG1 THR A 106     173.338 151.679  97.755  1.00 95.03           H
ATOM   1561 1HG2 THR A 106     175.059 150.618  96.375  1.00 95.03           H
ATOM   1562 2HG2 THR A 106     175.692 151.532  94.998  1.00 95.03           H
ATOM   1563 3HG2 THR A 106     176.016 152.070  96.650  1.00 95.03           H
ATOM   1564  N   GLU A 107     172.106 154.711  94.825  1.00 59.21           N
ATOM   1565  CA  GLU A 107     170.873 155.451  95.062  1.00 59.88           C
ATOM   1566  C   GLU A 107     169.624 154.881  94.375  1.00 64.14           C
ATOM   1567  O   GLU A 107     169.696 154.219  93.334  1.00 64.21           O
ATOM   1568  CB  GLU A 107     171.082 156.892  94.671  1.00 78.84           C
ATOM   1569  CG  GLU A 107     169.985 157.789  95.076  1.00 78.84           C
ATOM   1570  CD  GLU A 107     170.323 159.121  94.861  1.00 78.84           C
ATOM   1571  OE1 GLU A 107     171.338 159.333  94.295  1.00 78.84           O
ATOM   1572  OE2 GLU A 107     169.587 159.981  95.265  1.00 78.84           O
ATOM   1573  H   GLU A 107     172.248 154.201  93.953  1.00 71.05           H
ATOM   1574  HA  GLU A 107     170.683 155.433  96.134  1.00 71.86           H
ATOM   1575  1HB GLU A 107     172.001 157.261  95.123  1.00 94.61           H
ATOM   1576  2HB GLU A 107     171.196 156.960  93.587  1.00 94.61           H
ATOM   1577  1HG GLU A 107     169.103 157.590  94.490  1.00 94.61           H
ATOM   1578  2HG GLU A 107     169.754 157.632  96.128  1.00 94.61           H
ATOM   1579  N   ALA A 108     168.475 155.075  95.015  1.00 58.40           N
ATOM   1580  CA  ALA A 108     167.187 154.693  94.455  1.00 56.07           C
ATOM   1581  C   ALA A 108     166.830 155.596  93.262  1.00 54.96           C
ATOM   1582  O   ALA A 108     167.066 156.806  93.309  1.00 58.92           O
ATOM   1583  CB  ALA A 108     166.114 154.801  95.523  1.00 78.06           C
ATOM   1584  H   ALA A 108     168.503 155.555  95.907  1.00 70.08           H
ATOM   1585  HA  ALA A 108     167.267 153.661  94.124  1.00 67.28           H
ATOM   1586  1HB ALA A 108     165.150 154.500  95.129  1.00 93.67           H
ATOM   1587  2HB ALA A 108     166.376 154.151  96.362  1.00 93.67           H
ATOM   1588  3HB ALA A 108     166.047 155.831  95.871  1.00 93.67           H
ATOM   1589  N   PRO A 109     166.167 155.088  92.230  1.00 51.79           N
ATOM   1590  CA  PRO A 109     165.768 155.851  91.094  1.00 50.52           C
ATOM   1591  C   PRO A 109     164.695 156.781  91.542  1.00 51.25           C
ATOM   1592  O   PRO A 109     163.961 156.467  92.482  1.00 53.87           O
ATOM   1593  CB  PRO A 109     165.239 154.803  90.136  1.00 88.84           C
ATOM   1594  CG  PRO A 109     164.767 153.712  91.025  1.00 88.84           C
ATOM   1595  CD  PRO A 109     165.730 153.715  92.203  1.00 88.84           C
ATOM   1596  HA  PRO A 109     166.633 156.394  90.683  1.00 60.62           H
ATOM   1597  1HB PRO A 109     164.444 155.228  89.519  1.00106.61           H
ATOM   1598  2HB PRO A 109     166.038 154.484  89.448  1.00106.61           H
ATOM   1599  1HG PRO A 109     163.725 153.904  91.338  1.00106.61           H
ATOM   1600  2HG PRO A 109     164.759 152.768  90.468  1.00106.61           H
ATOM   1601  1HD PRO A 109     165.174 153.458  93.106  1.00106.61           H
ATOM   1602  2HD PRO A 109     166.576 153.034  92.017  1.00106.61           H
ATOM   1603  N   LEU A 110     164.596 157.887  90.845  1.00 51.93           N
ATOM   1604  CA  LEU A 110     163.598 158.917  91.036  1.00 52.29           C
ATOM   1605  C   LEU A 110     163.726 159.680  92.347  1.00 52.71           C
ATOM   1606  O   LEU A 110     162.861 160.491  92.662  1.00 53.94           O
ATOM   1607  CB  LEU A 110     162.203 158.305  90.932  1.00 74.43           C
ATOM   1608  CG  LEU A 110     161.912 157.487  89.645  1.00 74.43           C
ATOM   1609  CD1 LEU A 110     160.531 156.885  89.750  1.00 74.43           C
ATOM   1610  CD2 LEU A 110     162.016 158.365  88.414  1.00 74.43           C
ATOM   1611  H   LEU A 110     165.273 158.041  90.110  1.00 62.32           H
ATOM   1612  HA  LEU A 110     163.721 159.653  90.245  1.00 62.75           H
ATOM   1613  1HB LEU A 110     162.016 157.677  91.790  1.00 89.32           H
ATOM   1614  2HB LEU A 110     161.480 159.123  90.961  1.00 89.32           H
ATOM   1615  HG  LEU A 110     162.614 156.673  89.563  1.00 89.32           H
ATOM   1616 1HD1 LEU A 110     160.319 156.289  88.859  1.00 89.32           H
ATOM   1617 2HD1 LEU A 110     160.492 156.250  90.623  1.00 89.32           H
ATOM   1618 3HD1 LEU A 110     159.791 157.678  89.841  1.00 89.32           H
ATOM   1619 1HD2 LEU A 110     161.797 157.763  87.527  1.00 89.32           H
ATOM   1620 2HD2 LEU A 110     161.293 159.183  88.485  1.00 89.32           H
ATOM   1621 3HD2 LEU A 110     163.013 158.774  88.320  1.00 89.32           H
ATOM   1622  N   ASN A 111     164.818 159.501  93.085  1.00 52.66           N
ATOM   1623  CA  ASN A 111     165.029 160.385  94.210  1.00 52.00           C
ATOM   1624  C   ASN A 111     165.190 161.792  93.683  1.00 52.04           C
ATOM   1625  O   ASN A 111     165.599 161.963  92.534  1.00 54.31           O
ATOM   1626  CB  ASN A 111     166.240 160.018  95.022  1.00 70.06           C
ATOM   1627  CG  ASN A 111     166.050 158.986  96.013  1.00 70.06           C
ATOM   1628  OD1 ASN A 111     164.973 158.454  96.298  1.00 70.06           O
ATOM   1629  ND2 ASN A 111     167.136 158.733  96.642  1.00 70.06           N
ATOM   1630  H   ASN A 111     165.504 158.764  92.871  1.00 63.19           H
ATOM   1631  HA  ASN A 111     164.143 160.343  94.840  1.00 62.40           H
ATOM   1632  1HB ASN A 111     166.995 159.636  94.328  1.00 84.07           H
ATOM   1633  2HB ASN A 111     166.694 160.891  95.490  1.00 84.07           H
ATOM   1634 1HD2 ASN A 111     167.159 158.100  97.436  1.00 84.07           H
ATOM   1635 2HD2 ASN A 111     167.990 159.217  96.346  1.00 84.07           H
ATOM   1636  N   PRO A 112     164.908 162.822  94.477  1.00 49.77           N
ATOM   1637  CA  PRO A 112     165.096 164.198  94.113  1.00 52.33           C
ATOM   1638  C   PRO A 112     166.562 164.432  93.892  1.00 53.14           C
ATOM   1639  O   PRO A 112     167.387 163.849  94.593  1.00 58.14           O
ATOM   1640  CB  PRO A 112     164.543 164.936  95.308  1.00 89.69           C
ATOM   1641  CG  PRO A 112     164.597 163.951  96.441  1.00 89.69           C
ATOM   1642  CD  PRO A 112     164.382 162.621  95.812  1.00 89.69           C
ATOM   1643  HA  PRO A 112     164.523 164.416  93.202  1.00 62.80           H
ATOM   1644  1HB PRO A 112     165.125 165.851  95.488  1.00107.63           H
ATOM   1645  2HB PRO A 112     163.555 165.244  95.060  1.00107.63           H
ATOM   1646  1HG PRO A 112     165.570 164.018  96.958  1.00107.63           H
ATOM   1647  2HG PRO A 112     163.825 164.189  97.188  1.00107.63           H
ATOM   1648  1HD PRO A 112     164.944 161.908  96.384  1.00107.63           H
ATOM   1649  2HD PRO A 112     163.332 162.371  95.777  1.00107.63           H
ATOM   1650  N   LYS A 113     166.886 165.308  92.953  1.00 53.26           N
ATOM   1651  CA  LYS A 113     168.263 165.564  92.572  1.00 60.94           C
ATOM   1652  C   LYS A 113     169.144 166.054  93.682  1.00 65.74           C
ATOM   1653  O   LYS A 113     170.284 165.595  93.827  1.00 68.91           O
ATOM   1654  CB  LYS A 113     168.282 166.512  91.392  1.00 81.48           C
ATOM   1655  CG  LYS A 113     167.869 165.826  90.113  1.00 81.48           C
ATOM   1656  CD  LYS A 113     167.844 166.760  88.933  1.00 81.48           C
ATOM   1657  CE  LYS A 113     167.612 165.979  87.648  1.00 81.48           C
ATOM   1658  NZ  LYS A 113     167.383 166.864  86.475  1.00 81.48           N
ATOM   1659  H   LYS A 113     166.132 165.822  92.485  1.00 63.91           H
ATOM   1660  HA  LYS A 113     168.683 164.618  92.231  1.00 73.13           H
ATOM   1661  1HB LYS A 113     167.573 167.322  91.574  1.00 97.78           H
ATOM   1662  2HB LYS A 113     169.259 166.963  91.279  1.00 97.78           H
ATOM   1663  1HG LYS A 113     168.562 165.010  89.904  1.00 97.78           H
ATOM   1664  2HG LYS A 113     166.872 165.402  90.242  1.00 97.78           H
ATOM   1665  1HD LYS A 113     167.043 167.491  89.054  1.00 97.78           H
ATOM   1666  2HD LYS A 113     168.796 167.289  88.864  1.00 97.78           H
ATOM   1667  1HE LYS A 113     168.498 165.372  87.457  1.00 97.78           H
ATOM   1668  2HE LYS A 113     166.760 165.321  87.770  1.00 97.78           H
ATOM   1669  1HZ LYS A 113     167.246 166.295  85.655  1.00 97.78           H
ATOM   1670  2HZ LYS A 113     166.522 167.423  86.632  1.00 97.78           H
ATOM   1671  3HZ LYS A 113     168.166 167.477  86.333  1.00 97.78           H
ATOM   1672  N   ALA A 114     168.586 166.851  94.561  1.00 60.13           N
ATOM   1673  CA  ALA A 114     169.344 167.428  95.640  1.00 63.51           C
ATOM   1674  C   ALA A 114     170.026 166.382  96.487  1.00 61.89           C
ATOM   1675  O   ALA A 114     171.032 166.686  97.131  1.00 63.23           O
ATOM   1676  CB  ALA A 114     168.441 168.253  96.519  1.00 82.09           C
ATOM   1677  H   ALA A 114     167.634 167.159  94.412  1.00 72.16           H
ATOM   1678  HA  ALA A 114     170.105 168.075  95.206  1.00 76.21           H
ATOM   1679  1HB ALA A 114     169.032 168.710  97.313  1.00 98.51           H
ATOM   1680  2HB ALA A 114     167.969 169.031  95.922  1.00 98.51           H
ATOM   1681  3HB ALA A 114     167.678 167.612  96.957  1.00 98.51           H
ATOM   1682  N   ASN A 115     169.466 165.177  96.555  1.00 56.52           N
ATOM   1683  CA  ASN A 115     170.027 164.159  97.402  1.00 55.01           C
ATOM   1684  C   ASN A 115     171.427 163.796  96.905  1.00 59.41           C
ATOM   1685  O   ASN A 115     172.352 163.651  97.712  1.00 65.92           O
ATOM   1686  CB  ASN A 115     169.089 162.970  97.403  1.00 74.92           C
ATOM   1687  CG  ASN A 115     169.329 161.969  98.473  1.00 74.92           C
ATOM   1688  OD1 ASN A 115     169.153 162.276  99.661  1.00 74.92           O
ATOM   1689  ND2 ASN A 115     169.712 160.789  98.090  1.00 74.92           N
ATOM   1690  H   ASN A 115     168.666 164.939  95.961  1.00 67.82           H
ATOM   1691  HA  ASN A 115     170.122 164.553  98.414  1.00 66.01           H
ATOM   1692  1HB ASN A 115     168.062 163.328  97.487  1.00 89.90           H
ATOM   1693  2HB ASN A 115     169.164 162.462  96.435  1.00 89.90           H
ATOM   1694 1HD2 ASN A 115     169.886 160.062  98.753  1.00 89.90           H
ATOM   1695 2HD2 ASN A 115     169.812 160.586  97.094  1.00 89.90           H
ATOM   1696  N   ARG A 116     171.613 163.704  95.581  1.00 57.74           N
ATOM   1697  CA  ARG A 116     172.929 163.384  95.066  1.00 60.10           C
ATOM   1698  C   ARG A 116     173.847 164.538  95.167  1.00 64.72           C
ATOM   1699  O   ARG A 116     175.058 164.367  95.343  1.00 67.76           O
ATOM   1700  CB  ARG A 116     172.990 162.963  93.617  1.00 84.16           C
ATOM   1701  CG  ARG A 116     172.579 161.622  93.298  1.00 84.16           C
ATOM   1702  CD  ARG A 116     173.051 161.258  91.936  1.00 84.16           C
ATOM   1703  NE  ARG A 116     172.303 161.900  90.854  1.00 84.16           N
ATOM   1704  CZ  ARG A 116     171.292 161.333  90.196  1.00 84.16           C
ATOM   1705  NH1 ARG A 116     170.928 160.101  90.442  1.00 84.16           N
ATOM   1706  NH2 ARG A 116     170.683 162.036  89.272  1.00 84.16           N
ATOM   1707  H   ARG A 116     170.845 163.903  94.944  1.00 69.29           H
ATOM   1708  HA  ARG A 116     173.332 162.569  95.660  1.00 72.12           H
ATOM   1709  1HB ARG A 116     172.381 163.641  93.026  1.00100.99           H
ATOM   1710  2HB ARG A 116     173.998 163.064  93.287  1.00100.99           H
ATOM   1711  1HG ARG A 116     173.030 160.942  94.016  1.00100.99           H
ATOM   1712  2HG ARG A 116     171.491 161.555  93.338  1.00100.99           H
ATOM   1713  1HD ARG A 116     174.088 161.521  91.839  1.00100.99           H
ATOM   1714  2HD ARG A 116     172.975 160.186  91.825  1.00100.99           H
ATOM   1715  HE  ARG A 116     172.496 162.874  90.588  1.00100.99           H
ATOM   1716 1HH1 ARG A 116     171.400 159.547  91.133  1.00100.99           H
ATOM   1717 2HH1 ARG A 116     170.171 159.684  89.888  1.00100.99           H
ATOM   1718 1HH2 ARG A 116     170.994 162.989  89.114  1.00100.99           H
ATOM   1719 2HH2 ARG A 116     169.926 161.615  88.706  1.00100.99           H
ATOM   1720  N   GLU A 117     173.297 165.717  94.981  1.00 65.71           N
ATOM   1721  CA  GLU A 117     174.141 166.874  94.953  1.00 68.45           C
ATOM   1722  C   GLU A 117     174.798 167.074  96.292  1.00 70.66           C
ATOM   1723  O   GLU A 117     175.995 167.370  96.352  1.00 70.88           O
ATOM   1724  CB  GLU A 117     173.299 168.072  94.608  1.00 87.54           C
ATOM   1725  CG  GLU A 117     172.758 168.020  93.229  1.00 87.54           C
ATOM   1726  CD  GLU A 117     171.802 169.085  92.958  1.00 87.54           C
ATOM   1727  OE1 GLU A 117     171.484 169.815  93.865  1.00 87.54           O
ATOM   1728  OE2 GLU A 117     171.332 169.137  91.850  1.00 87.54           O
ATOM   1729  H   GLU A 117     172.285 165.780  94.810  1.00 78.85           H
ATOM   1730  HA  GLU A 117     174.911 166.732  94.195  1.00 82.14           H
ATOM   1731  1HB GLU A 117     172.472 168.145  95.308  1.00105.05           H
ATOM   1732  2HB GLU A 117     173.894 168.978  94.707  1.00105.05           H
ATOM   1733  1HG GLU A 117     173.570 168.073  92.516  1.00105.05           H
ATOM   1734  2HG GLU A 117     172.265 167.067  93.092  1.00105.05           H
ATOM   1735  N   LYS A 118     174.032 166.880  97.363  1.00 65.48           N
ATOM   1736  CA  LYS A 118     174.573 167.050  98.687  1.00 67.82           C
ATOM   1737  C   LYS A 118     175.485 165.915  99.045  1.00 66.26           C
ATOM   1738  O   LYS A 118     176.539 166.132  99.643  1.00 71.66           O
ATOM   1739  CB  LYS A 118     173.459 167.188  99.686  1.00 95.44           C
ATOM   1740  CG  LYS A 118     172.728 168.483  99.585  1.00 95.44           C
ATOM   1741  CD  LYS A 118     171.626 168.562 100.611  1.00 95.44           C
ATOM   1742  CE  LYS A 118     170.855 169.861 100.510  1.00 95.44           C
ATOM   1743  NZ  LYS A 118     171.683 171.045 100.905  1.00 95.44           N
ATOM   1744  H   LYS A 118     173.035 166.665  97.241  1.00 78.58           H
ATOM   1745  HA  LYS A 118     175.162 167.968  98.703  1.00 81.38           H
ATOM   1746  1HB LYS A 118     172.731 166.411  99.481  1.00114.53           H
ATOM   1747  2HB LYS A 118     173.835 167.055 100.700  1.00114.53           H
ATOM   1748  1HG LYS A 118     173.436 169.295  99.728  1.00114.53           H
ATOM   1749  2HG LYS A 118     172.295 168.569  98.585  1.00114.53           H
ATOM   1750  1HD LYS A 118     170.934 167.736 100.449  1.00114.53           H
ATOM   1751  2HD LYS A 118     172.049 168.470 101.613  1.00114.53           H
ATOM   1752  1HE LYS A 118     170.516 169.993  99.482  1.00114.53           H
ATOM   1753  2HE LYS A 118     169.985 169.806 101.163  1.00114.53           H
ATOM   1754  1HZ LYS A 118     171.127 171.886 100.825  1.00114.53           H
ATOM   1755  2HZ LYS A 118     171.989 170.936 101.863  1.00114.53           H
ATOM   1756  3HZ LYS A 118     172.491 171.122 100.303  1.00114.53           H
ATOM   1757  N   MET A 119     175.113 164.698  98.671  1.00 62.58           N
ATOM   1758  CA  MET A 119     175.941 163.566  98.984  1.00 61.18           C
ATOM   1759  C   MET A 119     177.292 163.700  98.310  1.00 64.61           C
ATOM   1760  O   MET A 119     178.332 163.420  98.917  1.00 69.36           O
ATOM   1761  CB  MET A 119     175.192 162.312  98.588  1.00 87.36           C
ATOM   1762  CG  MET A 119     175.893 161.042  98.788  1.00 87.36           C
ATOM   1763  SD  MET A 119     174.789 159.632  98.548  1.00 87.36           S
ATOM   1764  CE  MET A 119     174.545 159.570  96.786  1.00 87.36           C
ATOM   1765  H   MET A 119     174.217 164.533  98.199  1.00 75.10           H
ATOM   1766  HA  MET A 119     176.110 163.547 100.059  1.00 73.42           H
ATOM   1767  1HB MET A 119     174.253 162.265  99.136  1.00104.83           H
ATOM   1768  2HB MET A 119     174.940 162.390  97.537  1.00104.83           H
ATOM   1769  1HG MET A 119     176.696 160.974  98.058  1.00104.83           H
ATOM   1770  2HG MET A 119     176.332 160.992  99.765  1.00104.83           H
ATOM   1771  1HE MET A 119     173.887 158.728  96.537  1.00104.83           H
ATOM   1772  2HE MET A 119     174.088 160.485  96.439  1.00104.83           H
ATOM   1773  3HE MET A 119     175.499 159.433  96.301  1.00104.83           H
ATOM   1774  N   THR A 120     177.292 164.176  97.072  1.00 64.03           N
ATOM   1775  CA  THR A 120     178.523 164.353  96.357  1.00 66.84           C
ATOM   1776  C   THR A 120     179.371 165.411  96.996  1.00 74.90           C
ATOM   1777  O   THR A 120     180.572 165.198  97.201  1.00 73.03           O
ATOM   1778  CB  THR A 120     178.280 164.733  94.908  1.00 89.04           C
ATOM   1779  OG1 THR A 120     177.545 163.692  94.274  1.00 89.04           O
ATOM   1780  CG2 THR A 120     179.626 164.908  94.235  1.00 89.04           C
ATOM   1781  H   THR A 120     176.415 164.382  96.597  1.00 76.84           H
ATOM   1782  HA  THR A 120     179.072 163.423  96.388  1.00 80.21           H
ATOM   1783  HB  THR A 120     177.704 165.659  94.848  1.00106.85           H
ATOM   1784  HG1 THR A 120     176.619 163.716  94.611  1.00106.85           H
ATOM   1785 1HG2 THR A 120     179.508 165.160  93.208  1.00106.85           H
ATOM   1786 2HG2 THR A 120     180.172 165.700  94.712  1.00106.85           H
ATOM   1787 3HG2 THR A 120     180.185 163.987  94.311  1.00106.85           H
ATOM   1788  N   GLN A 121     178.755 166.534  97.366  1.00 73.61           N
ATOM   1789  CA  GLN A 121     179.501 167.609  97.969  1.00 78.74           C
ATOM   1790  C   GLN A 121     180.214 167.141  99.208  1.00 77.92           C
ATOM   1791  O   GLN A 121     181.392 167.431  99.393  1.00 76.12           O
ATOM   1792  CB  GLN A 121     178.576 168.741  98.361  1.00101.29           C
ATOM   1793  CG  GLN A 121     179.279 169.902  98.968  1.00101.29           C
ATOM   1794  CD  GLN A 121     178.346 170.959  99.394  1.00101.29           C
ATOM   1795  OE1 GLN A 121     177.143 170.911  99.117  1.00101.29           O
ATOM   1796  NE2 GLN A 121     178.879 171.942 100.093  1.00101.29           N
ATOM   1797  H   GLN A 121     177.758 166.671  97.164  1.00 88.33           H
ATOM   1798  HA  GLN A 121     180.240 167.970  97.254  1.00 94.49           H
ATOM   1799  1HB GLN A 121     178.031 169.083  97.481  1.00121.55           H
ATOM   1800  2HB GLN A 121     177.841 168.376  99.077  1.00121.55           H
ATOM   1801  1HG GLN A 121     179.841 169.588  99.848  1.00121.55           H
ATOM   1802  2HG GLN A 121     179.963 170.327  98.230  1.00121.55           H
ATOM   1803 1HE2 GLN A 121     178.315 172.696 100.422  1.00121.55           H
ATOM   1804 2HE2 GLN A 121     179.892 171.930 100.298  1.00121.55           H
ATOM   1805  N   ILE A 122     179.536 166.369 100.034  1.00 68.65           N
ATOM   1806  CA  ILE A 122     180.145 165.897 101.253  1.00 68.21           C
ATOM   1807  C   ILE A 122     181.321 164.981 100.979  1.00 70.50           C
ATOM   1808  O   ILE A 122     182.396 165.143 101.574  1.00 74.65           O
ATOM   1809  CB  ILE A 122     179.100 165.207 102.118  1.00 97.72           C
ATOM   1810  CG1 ILE A 122     178.121 166.281 102.595  1.00 97.72           C
ATOM   1811  CG2 ILE A 122     179.756 164.455 103.292  1.00 97.72           C
ATOM   1812  CD1 ILE A 122     176.879 165.756 103.188  1.00 97.72           C
ATOM   1813  H   ILE A 122     178.550 166.162  99.830  1.00 82.38           H
ATOM   1814  HA  ILE A 122     180.511 166.763 101.800  1.00 81.85           H
ATOM   1815  HB  ILE A 122     178.538 164.498 101.498  1.00117.26           H
ATOM   1816 1HG1 ILE A 122     178.618 166.908 103.332  1.00117.26           H
ATOM   1817 2HG1 ILE A 122     177.842 166.905 101.747  1.00117.26           H
ATOM   1818 1HG2 ILE A 122     179.004 163.966 103.894  1.00117.26           H
ATOM   1819 2HG2 ILE A 122     180.438 163.699 102.919  1.00117.26           H
ATOM   1820 3HG2 ILE A 122     180.294 165.159 103.911  1.00117.26           H
ATOM   1821 1HD1 ILE A 122     176.239 166.588 103.481  1.00117.26           H
ATOM   1822 2HD1 ILE A 122     176.376 165.158 102.434  1.00117.26           H
ATOM   1823 3HD1 ILE A 122     177.088 165.149 104.060  1.00117.26           H
ATOM   1824  N   MET A 123     181.187 164.049 100.055  1.00 64.43           N
ATOM   1825  CA  MET A 123     182.334 163.194  99.831  1.00 66.15           C
ATOM   1826  C   MET A 123     183.554 163.960  99.364  1.00 69.58           C
ATOM   1827  O   MET A 123     184.674 163.660  99.803  1.00 72.41           O
ATOM   1828  CB  MET A 123     182.000 162.122  98.819  1.00 90.71           C
ATOM   1829  CG  MET A 123     181.048 161.116  99.325  1.00 90.71           C
ATOM   1830  SD  MET A 123     181.744 160.185 100.678  1.00 90.71           S
ATOM   1831  CE  MET A 123     180.309 159.586 101.493  1.00 90.71           C
ATOM   1832  H   MET A 123     180.291 163.914  99.566  1.00 77.32           H
ATOM   1833  HA  MET A 123     182.591 162.722 100.772  1.00 79.38           H
ATOM   1834  1HB MET A 123     181.553 162.593  97.936  1.00108.85           H
ATOM   1835  2HB MET A 123     182.912 161.619  98.497  1.00108.85           H
ATOM   1836  1HG MET A 123     180.124 161.596  99.657  1.00108.85           H
ATOM   1837  2HG MET A 123     180.818 160.438  98.516  1.00108.85           H
ATOM   1838  1HE MET A 123     180.604 158.993 102.353  1.00108.85           H
ATOM   1839  2HE MET A 123     179.706 160.432 101.823  1.00108.85           H
ATOM   1840  3HE MET A 123     179.722 158.970 100.816  1.00108.85           H
ATOM   1841  N   PHE A 124     183.358 164.977  98.540  1.00 69.60           N
ATOM   1842  CA  PHE A 124     184.513 165.718  98.099  1.00 73.91           C
ATOM   1843  C   PHE A 124     185.048 166.727  99.108  1.00 74.21           C
ATOM   1844  O   PHE A 124     186.263 166.906  99.214  1.00 76.69           O
ATOM   1845  CB  PHE A 124     184.229 166.403  96.779  1.00 95.29           C
ATOM   1846  CG  PHE A 124     184.205 165.464  95.631  1.00 95.29           C
ATOM   1847  CD1 PHE A 124     185.267 164.619  95.377  1.00 95.29           C
ATOM   1848  CD2 PHE A 124     183.153 165.433  94.786  1.00 95.29           C
ATOM   1849  CE1 PHE A 124     185.255 163.777  94.317  1.00 95.29           C
ATOM   1850  CE2 PHE A 124     183.146 164.588  93.706  1.00 95.29           C
ATOM   1851  CZ  PHE A 124     184.209 163.768  93.476  1.00 95.29           C
ATOM   1852  H   PHE A 124     182.417 165.174  98.172  1.00 83.52           H
ATOM   1853  HA  PHE A 124     185.308 164.997  97.939  1.00 88.69           H
ATOM   1854  1HB PHE A 124     183.252 166.897  96.839  1.00114.35           H
ATOM   1855  2HB PHE A 124     184.969 167.170  96.586  1.00114.35           H
ATOM   1856  HD1 PHE A 124     186.140 164.618  96.025  1.00114.35           H
ATOM   1857  HD2 PHE A 124     182.314 166.096  94.970  1.00114.35           H
ATOM   1858  HE1 PHE A 124     186.111 163.119  94.144  1.00114.35           H
ATOM   1859  HE2 PHE A 124     182.297 164.572  93.022  1.00114.35           H
ATOM   1860  HZ  PHE A 124     184.216 163.099  92.613  1.00114.35           H
ATOM   1861  N   GLU A 125     184.173 167.405  99.836  1.00 74.07           N
ATOM   1862  CA  GLU A 125     184.618 168.444 100.756  1.00 77.33           C
ATOM   1863  C   GLU A 125     184.871 168.003 102.194  1.00 74.84           C
ATOM   1864  O   GLU A 125     185.668 168.628 102.892  1.00 74.83           O
ATOM   1865  CB  GLU A 125     183.609 169.583 100.787  1.00 98.77           C
ATOM   1866  CG  GLU A 125     183.476 170.349  99.495  1.00 98.77           C
ATOM   1867  CD  GLU A 125     182.454 171.448  99.588  1.00 98.77           C
ATOM   1868  OE1 GLU A 125     181.742 171.486 100.569  1.00 98.77           O
ATOM   1869  OE2 GLU A 125     182.382 172.251  98.690  1.00 98.77           O
ATOM   1870  H   GLU A 125     183.171 167.247  99.719  1.00 88.88           H
ATOM   1871  HA  GLU A 125     185.555 168.842 100.370  1.00 92.80           H
ATOM   1872  1HB GLU A 125     182.625 169.182 101.037  1.00118.52           H
ATOM   1873  2HB GLU A 125     183.882 170.288 101.571  1.00118.52           H
ATOM   1874  1HG GLU A 125     184.442 170.774  99.228  1.00118.52           H
ATOM   1875  2HG GLU A 125     183.183 169.652  98.706  1.00118.52           H
ATOM   1876  N   THR A 126     184.200 166.959 102.657  1.00 72.94           N
ATOM   1877  CA  THR A 126     184.322 166.538 104.039  1.00 71.37           C
ATOM   1878  C   THR A 126     185.207 165.342 104.184  1.00 70.70           C
ATOM   1879  O   THR A 126     186.045 165.294 105.081  1.00 73.03           O
ATOM   1880  CB  THR A 126     182.949 166.188 104.605  1.00 99.72           C
ATOM   1881  OG1 THR A 126     182.120 167.350 104.565  1.00 99.72           O
ATOM   1882  CG2 THR A 126     183.034 165.661 106.017  1.00 99.72           C
ATOM   1883  H   THR A 126     183.557 166.450 102.062  1.00 87.53           H
ATOM   1884  HA  THR A 126     184.749 167.355 104.618  1.00 85.64           H
ATOM   1885  HB  THR A 126     182.513 165.422 103.996  1.00119.66           H
ATOM   1886  HG1 THR A 126     181.980 167.605 103.650  1.00119.66           H
ATOM   1887 1HG2 THR A 126     182.032 165.422 106.364  1.00119.66           H
ATOM   1888 2HG2 THR A 126     183.641 164.759 106.059  1.00119.66           H
ATOM   1889 3HG2 THR A 126     183.469 166.416 106.667  1.00119.66           H
ATOM   1890  N   PHE A 127     185.066 164.378 103.297  1.00 70.88           N
ATOM   1891  CA  PHE A 127     185.884 163.187 103.461  1.00 73.20           C
ATOM   1892  C   PHE A 127     187.096 163.162 102.557  1.00 76.87           C
ATOM   1893  O   PHE A 127     187.908 162.261 102.665  1.00 76.62           O
ATOM   1894  CB  PHE A 127     185.049 161.931 103.276  1.00 96.22           C
ATOM   1895  CG  PHE A 127     184.047 161.780 104.325  1.00 96.22           C
ATOM   1896  CD1 PHE A 127     182.729 161.978 104.066  1.00 96.22           C
ATOM   1897  CD2 PHE A 127     184.425 161.465 105.596  1.00 96.22           C
ATOM   1898  CE1 PHE A 127     181.800 161.858 105.056  1.00 96.22           C
ATOM   1899  CE2 PHE A 127     183.503 161.349 106.591  1.00 96.22           C
ATOM   1900  CZ  PHE A 127     182.185 161.545 106.322  1.00 96.22           C
ATOM   1901  H   PHE A 127     184.341 164.464 102.579  1.00 85.06           H
ATOM   1902  HA  PHE A 127     186.253 163.173 104.485  1.00 87.84           H
ATOM   1903  1HB PHE A 127     184.534 161.976 102.318  1.00115.46           H
ATOM   1904  2HB PHE A 127     185.688 161.051 103.279  1.00115.46           H
ATOM   1905  HD1 PHE A 127     182.415 162.236 103.059  1.00115.46           H
ATOM   1906  HD2 PHE A 127     185.486 161.311 105.820  1.00115.46           H
ATOM   1907  HE1 PHE A 127     180.749 162.019 104.833  1.00115.46           H
ATOM   1908  HE2 PHE A 127     183.822 161.110 107.602  1.00115.46           H
ATOM   1909  HZ  PHE A 127     181.439 161.457 107.122  1.00115.46           H
ATOM   1910  N   ASN A 128     187.230 164.160 101.700  1.00 75.53           N
ATOM   1911  CA  ASN A 128     188.343 164.276 100.768  1.00 78.17           C
ATOM   1912  C   ASN A 128     188.534 163.038  99.922  1.00 76.47           C
ATOM   1913  O   ASN A 128     189.652 162.560  99.739  1.00 77.57           O
ATOM   1914  CB  ASN A 128     189.621 164.586 101.512  1.00101.22           C
ATOM   1915  CG  ASN A 128     190.700 165.072 100.615  1.00101.22           C
ATOM   1916  OD1 ASN A 128     190.443 165.684  99.572  1.00101.22           O
ATOM   1917  ND2 ASN A 128     191.926 164.823 101.001  1.00101.22           N
ATOM   1918  H   ASN A 128     186.507 164.865 101.698  1.00 90.64           H
ATOM   1919  HA  ASN A 128     188.121 165.099 100.084  1.00 93.80           H
ATOM   1920  1HB ASN A 128     189.422 165.342 102.271  1.00121.46           H
ATOM   1921  2HB ASN A 128     189.974 163.690 102.026  1.00121.46           H
ATOM   1922 1HD2 ASN A 128     192.700 165.125 100.443  1.00121.46           H
ATOM   1923 2HD2 ASN A 128     192.086 164.324 101.854  1.00121.46           H
ATOM   1924  N   VAL A 129     187.455 162.516  99.389  1.00 72.21           N
ATOM   1925  CA  VAL A 129     187.568 161.336  98.572  1.00 73.23           C
ATOM   1926  C   VAL A 129     188.015 161.761  97.178  1.00 71.27           C
ATOM   1927  O   VAL A 129     187.332 162.559  96.559  1.00 73.19           O
ATOM   1928  CB  VAL A 129     186.213 160.642  98.527  1.00102.22           C
ATOM   1929  CG1 VAL A 129     186.258 159.451  97.629  1.00102.22           C
ATOM   1930  CG2 VAL A 129     185.831 160.248  99.935  1.00102.22           C
ATOM   1931  H   VAL A 129     186.543 162.956  99.559  1.00 86.65           H
ATOM   1932  HA  VAL A 129     188.286 160.676  99.051  1.00 87.88           H
ATOM   1933  HB  VAL A 129     185.469 161.334  98.125  1.00122.66           H
ATOM   1934 1HG1 VAL A 129     185.282 158.984  97.599  1.00122.66           H
ATOM   1935 2HG1 VAL A 129     186.524 159.763  96.651  1.00122.66           H
ATOM   1936 3HG1 VAL A 129     186.992 158.730  97.997  1.00122.66           H
ATOM   1937 1HG2 VAL A 129     184.857 159.762  99.934  1.00122.66           H
ATOM   1938 2HG2 VAL A 129     186.581 159.563 100.330  1.00122.66           H
ATOM   1939 3HG2 VAL A 129     185.790 161.132 100.553  1.00122.66           H
ATOM   1940  N   PRO A 130     189.108 161.240  96.606  1.00 73.30           N
ATOM   1941  CA  PRO A 130     189.645 161.655  95.328  1.00 72.43           C
ATOM   1942  C   PRO A 130     188.748 161.408  94.138  1.00 73.93           C
ATOM   1943  O   PRO A 130     188.942 162.030  93.089  1.00 77.30           O
ATOM   1944  CB  PRO A 130     190.901 160.797  95.202  1.00130.41           C
ATOM   1945  CG  PRO A 130     190.639 159.620  96.079  1.00130.41           C
ATOM   1946  CD  PRO A 130     189.841 160.167  97.220  1.00130.41           C
ATOM   1947  HA  PRO A 130     189.909 162.721  95.389  1.00 86.92           H
ATOM   1948  1HB PRO A 130     191.058 160.514  94.151  1.00156.49           H
ATOM   1949  2HB PRO A 130     191.784 161.372  95.518  1.00156.49           H
ATOM   1950  1HG PRO A 130     190.108 158.834  95.525  1.00156.49           H
ATOM   1951  2HG PRO A 130     191.592 159.174  96.424  1.00156.49           H
ATOM   1952  1HD PRO A 130     189.211 159.374  97.627  1.00156.49           H
ATOM   1953  2HD PRO A 130     190.512 160.586  97.940  1.00156.49           H
ATOM   1954  N   ALA A 131     187.808 160.481  94.257  1.00 72.76           N
ATOM   1955  CA  ALA A 131     186.920 160.203  93.156  1.00 73.85           C
ATOM   1956  C   ALA A 131     185.662 159.506  93.618  1.00 72.52           C
ATOM   1957  O   ALA A 131     185.647 158.823  94.643  1.00 72.83           O
ATOM   1958  CB  ALA A 131     187.622 159.365  92.129  1.00 98.60           C
ATOM   1959  H   ALA A 131     187.667 159.982  95.122  1.00 87.31           H
ATOM   1960  HA  ALA A 131     186.632 161.154  92.730  1.00 88.62           H
ATOM   1961  1HB ALA A 131     186.956 159.203  91.318  1.00118.32           H
ATOM   1962  2HB ALA A 131     188.511 159.877  91.770  1.00118.32           H
ATOM   1963  3HB ALA A 131     187.902 158.432  92.565  1.00118.32           H
ATOM   1964  N   MET A 132     184.590 159.655  92.881  1.00 68.76           N
ATOM   1965  CA  MET A 132     183.392 158.946  93.285  1.00 63.53           C
ATOM   1966  C   MET A 132     182.398 158.725  92.175  1.00 66.93           C
ATOM   1967  O   MET A 132     182.524 159.252  91.067  1.00 68.94           O
ATOM   1968  CB  MET A 132     182.759 159.642  94.482  1.00 94.91           C
ATOM   1969  CG  MET A 132     182.328 161.021  94.227  1.00 94.91           C
ATOM   1970  SD  MET A 132     180.726 161.188  93.528  1.00 94.91           S
ATOM   1971  CE  MET A 132     179.725 160.841  94.956  1.00 94.91           C
ATOM   1972  H   MET A 132     184.628 160.260  92.055  1.00 82.51           H
ATOM   1973  HA  MET A 132     183.694 157.957  93.619  1.00 76.24           H
ATOM   1974  1HB MET A 132     181.921 159.053  94.819  1.00113.89           H
ATOM   1975  2HB MET A 132     183.462 159.679  95.312  1.00113.89           H
ATOM   1976  1HG MET A 132     182.392 161.618  95.137  1.00113.89           H
ATOM   1977  2HG MET A 132     183.013 161.413  93.517  1.00113.89           H
ATOM   1978  1HE MET A 132     178.674 160.962  94.703  1.00113.89           H
ATOM   1979  2HE MET A 132     179.895 159.827  95.298  1.00113.89           H
ATOM   1980  3HE MET A 132     179.983 161.528  95.748  1.00113.89           H
ATOM   1981  N   TYR A 133     181.441 157.873  92.451  1.00 65.82           N
ATOM   1982  CA  TYR A 133     180.382 157.618  91.500  1.00 64.47           C
ATOM   1983  C   TYR A 133     179.109 157.208  92.178  1.00 64.76           C
ATOM   1984  O   TYR A 133     179.166 156.446  93.137  1.00 66.17           O
ATOM   1985  CB  TYR A 133     180.804 156.523  90.558  1.00 89.14           C
ATOM   1986  CG  TYR A 133     179.806 156.226  89.552  1.00 89.14           C
ATOM   1987  CD1 TYR A 133     179.735 157.013  88.462  1.00 89.14           C
ATOM   1988  CD2 TYR A 133     178.960 155.155  89.698  1.00 89.14           C
ATOM   1989  CE1 TYR A 133     178.829 156.754  87.503  1.00 89.14           C
ATOM   1990  CE2 TYR A 133     178.055 154.894  88.724  1.00 89.14           C
ATOM   1991  CZ  TYR A 133     177.992 155.689  87.636  1.00 89.14           C
ATOM   1992  OH  TYR A 133     177.090 155.425  86.660  1.00 89.14           O
ATOM   1993  H   TYR A 133     181.464 157.415  93.369  1.00 78.98           H
ATOM   1994  HA  TYR A 133     180.187 158.535  90.941  1.00 77.36           H
ATOM   1995  1HB TYR A 133     181.724 156.809  90.047  1.00106.97           H
ATOM   1996  2HB TYR A 133     181.006 155.613  91.124  1.00106.97           H
ATOM   1997  HD1 TYR A 133     180.415 157.861  88.356  1.00106.97           H
ATOM   1998  HD2 TYR A 133     179.018 154.517  90.579  1.00106.97           H
ATOM   1999  HE1 TYR A 133     178.775 157.391  86.626  1.00106.97           H
ATOM   2000  HE2 TYR A 133     177.383 154.053  88.805  1.00106.97           H
ATOM   2001  HH  TYR A 133     177.189 156.074  85.956  1.00106.97           H
ATOM   2002  N   VAL A 134     177.960 157.677  91.693  1.00 62.12           N
ATOM   2003  CA  VAL A 134     176.712 157.213  92.276  1.00 61.43           C
ATOM   2004  C   VAL A 134     175.976 156.341  91.280  1.00 60.69           C
ATOM   2005  O   VAL A 134     175.631 156.783  90.187  1.00 70.34           O
ATOM   2006  CB  VAL A 134     175.802 158.369  92.665  1.00 87.57           C
ATOM   2007  CG1 VAL A 134     174.510 157.799  93.296  1.00 87.57           C
ATOM   2008  CG2 VAL A 134     176.532 159.281  93.590  1.00 87.57           C
ATOM   2009  H   VAL A 134     177.947 158.330  90.919  1.00 74.54           H
ATOM   2010  HA  VAL A 134     176.927 156.624  93.162  1.00 73.72           H
ATOM   2011  HB  VAL A 134     175.509 158.922  91.773  1.00105.08           H
ATOM   2012 1HG1 VAL A 134     173.843 158.611  93.576  1.00105.08           H
ATOM   2013 2HG1 VAL A 134     173.984 157.147  92.596  1.00105.08           H
ATOM   2014 3HG1 VAL A 134     174.764 157.225  94.192  1.00105.08           H
ATOM   2015 1HG2 VAL A 134     175.887 160.114  93.869  1.00105.08           H
ATOM   2016 2HG2 VAL A 134     176.826 158.739  94.471  1.00105.08           H
ATOM   2017 3HG2 VAL A 134     177.419 159.667  93.095  1.00105.08           H
ATOM   2018  N   ALA A 135     175.726 155.109  91.672  1.00 58.84           N
ATOM   2019  CA  ALA A 135     175.084 154.127  90.829  1.00 58.34           C
ATOM   2020  C   ALA A 135     173.638 153.917  91.200  1.00 60.72           C
ATOM   2021  O   ALA A 135     173.268 154.058  92.363  1.00 64.33           O
ATOM   2022  CB  ALA A 135     175.815 152.826  90.960  1.00 79.48           C
ATOM   2023  H   ALA A 135     176.033 154.838  92.609  1.00 70.61           H
ATOM   2024  HA  ALA A 135     175.122 154.478  89.798  1.00 70.01           H
ATOM   2025  1HB ALA A 135     175.350 152.079  90.321  1.00 95.38           H
ATOM   2026  2HB ALA A 135     176.855 152.944  90.686  1.00 95.38           H
ATOM   2027  3HB ALA A 135     175.754 152.531  91.989  1.00 95.38           H
ATOM   2028  N   ILE A 136     172.837 153.503  90.238  1.00 60.60           N
ATOM   2029  CA  ILE A 136     171.458 153.158  90.534  1.00 57.55           C
ATOM   2030  C   ILE A 136     171.396 151.725  90.977  1.00 57.74           C
ATOM   2031  O   ILE A 136     171.897 150.820  90.307  1.00 60.57           O
ATOM   2032  CB  ILE A 136     170.529 153.448  89.359  1.00 86.26           C
ATOM   2033  CG1 ILE A 136     170.624 154.944  89.001  1.00 86.26           C
ATOM   2034  CG2 ILE A 136     169.074 153.026  89.673  1.00 86.26           C
ATOM   2035  CD1 ILE A 136     170.239 155.949  90.118  1.00 86.26           C
ATOM   2036  H   ILE A 136     173.191 153.421  89.294  1.00 72.72           H
ATOM   2037  HA  ILE A 136     171.121 153.747  91.378  1.00 69.06           H
ATOM   2038  HB  ILE A 136     170.876 152.900  88.493  1.00103.51           H
ATOM   2039 1HG1 ILE A 136     171.642 155.165  88.698  1.00103.51           H
ATOM   2040 2HG1 ILE A 136     169.977 155.120  88.171  1.00103.51           H
ATOM   2041 1HG2 ILE A 136     168.444 153.242  88.812  1.00103.51           H
ATOM   2042 2HG2 ILE A 136     169.030 151.970  89.877  1.00103.51           H
ATOM   2043 3HG2 ILE A 136     168.699 153.572  90.542  1.00103.51           H
ATOM   2044 1HD1 ILE A 136     170.342 156.961  89.725  1.00103.51           H
ATOM   2045 2HD1 ILE A 136     169.210 155.800  90.435  1.00103.51           H
ATOM   2046 3HD1 ILE A 136     170.892 155.854  90.983  1.00103.51           H
ATOM   2047  N   GLN A 137     170.726 151.529  92.086  1.00 56.28           N
ATOM   2048  CA  GLN A 137     170.654 150.256  92.776  1.00 55.43           C
ATOM   2049  C   GLN A 137     170.133 149.114  91.915  1.00 56.09           C
ATOM   2050  O   GLN A 137     170.658 148.000  91.965  1.00 56.96           O
ATOM   2051  CB  GLN A 137     169.793 150.498  94.010  1.00 76.84           C
ATOM   2052  CG  GLN A 137     170.540 151.389  94.994  1.00 76.84           C
ATOM   2053  CD  GLN A 137     169.765 151.960  96.171  1.00 76.84           C
ATOM   2054  OE1 GLN A 137     168.538 151.836  96.326  1.00 76.84           O
ATOM   2055  NE2 GLN A 137     170.502 152.619  97.061  1.00 76.84           N
ATOM   2056  H   GLN A 137     170.298 152.363  92.508  1.00 67.54           H
ATOM   2057  HA  GLN A 137     171.659 149.995  93.103  1.00 66.52           H
ATOM   2058  1HB GLN A 137     168.859 150.989  93.727  1.00 92.21           H
ATOM   2059  2HB GLN A 137     169.544 149.550  94.487  1.00 92.21           H
ATOM   2060  1HG GLN A 137     171.320 150.784  95.412  1.00 92.21           H
ATOM   2061  2HG GLN A 137     170.982 152.210  94.455  1.00 92.21           H
ATOM   2062 1HE2 GLN A 137     170.081 153.045  97.864  1.00 92.21           H
ATOM   2063 2HE2 GLN A 137     171.517 152.694  96.955  1.00 92.21           H
ATOM   2064  N   ALA A 138     169.169 149.379  91.072  1.00 53.22           N
ATOM   2065  CA  ALA A 138     168.662 148.327  90.217  1.00 53.14           C
ATOM   2066  C   ALA A 138     169.674 147.876  89.170  1.00 51.10           C
ATOM   2067  O   ALA A 138     169.615 146.741  88.681  1.00 52.92           O
ATOM   2068  CB  ALA A 138     167.434 148.777  89.525  1.00 71.87           C
ATOM   2069  H   ALA A 138     168.769 150.305  91.058  1.00 63.86           H
ATOM   2070  HA  ALA A 138     168.420 147.473  90.849  1.00 63.77           H
ATOM   2071  1HB ALA A 138     167.073 147.961  88.929  1.00 86.24           H
ATOM   2072  2HB ALA A 138     166.687 149.061  90.258  1.00 86.24           H
ATOM   2073  3HB ALA A 138     167.672 149.625  88.888  1.00 86.24           H
ATOM   2074  N   VAL A 139     170.550 148.779  88.752  1.00 50.12           N
ATOM   2075  CA  VAL A 139     171.493 148.457  87.713  1.00 50.75           C
ATOM   2076  C   VAL A 139     172.502 147.541  88.323  1.00 54.50           C
ATOM   2077  O   VAL A 139     172.877 146.517  87.739  1.00 58.18           O
ATOM   2078  CB  VAL A 139     172.161 149.720  87.162  1.00 71.58           C
ATOM   2079  CG1 VAL A 139     173.254 149.345  86.157  1.00 71.58           C
ATOM   2080  CG2 VAL A 139     171.095 150.611  86.527  1.00 71.58           C
ATOM   2081  H   VAL A 139     170.621 149.692  89.198  1.00 60.14           H
ATOM   2082  HA  VAL A 139     170.982 147.936  86.907  1.00 60.90           H
ATOM   2083  HB  VAL A 139     172.641 150.257  87.979  1.00 85.90           H
ATOM   2084 1HG1 VAL A 139     173.734 150.246  85.779  1.00 85.90           H
ATOM   2085 2HG1 VAL A 139     173.999 148.725  86.639  1.00 85.90           H
ATOM   2086 3HG1 VAL A 139     172.814 148.797  85.324  1.00 85.90           H
ATOM   2087 1HG2 VAL A 139     171.558 151.522  86.148  1.00 85.90           H
ATOM   2088 2HG2 VAL A 139     170.623 150.081  85.712  1.00 85.90           H
ATOM   2089 3HG2 VAL A 139     170.344 150.870  87.269  1.00 85.90           H
ATOM   2090  N   LEU A 140     172.914 147.898  89.524  1.00 53.69           N
ATOM   2091  CA  LEU A 140     173.903 147.119  90.199  1.00 53.23           C
ATOM   2092  C   LEU A 140     173.375 145.727  90.449  1.00 55.83           C
ATOM   2093  O   LEU A 140     174.110 144.748  90.300  1.00 59.05           O
ATOM   2094  CB  LEU A 140     174.276 147.786  91.509  1.00 76.31           C
ATOM   2095  CG  LEU A 140     175.002 149.133  91.417  1.00 76.31           C
ATOM   2096  CD1 LEU A 140     175.205 149.612  92.811  1.00 76.31           C
ATOM   2097  CD2 LEU A 140     176.317 149.023  90.654  1.00 76.31           C
ATOM   2098  H   LEU A 140     172.549 148.764  89.932  1.00 64.43           H
ATOM   2099  HA  LEU A 140     174.775 147.026  89.573  1.00 63.88           H
ATOM   2100  1HB LEU A 140     173.352 147.960  92.062  1.00 91.57           H
ATOM   2101  2HB LEU A 140     174.883 147.118  92.103  1.00 91.57           H
ATOM   2102  HG  LEU A 140     174.368 149.860  90.908  1.00 91.57           H
ATOM   2103 1HD1 LEU A 140     175.691 150.553  92.810  1.00 91.57           H
ATOM   2104 2HD1 LEU A 140     174.250 149.714  93.290  1.00 91.57           H
ATOM   2105 3HD1 LEU A 140     175.819 148.897  93.362  1.00 91.57           H
ATOM   2106 1HD2 LEU A 140     176.799 149.994  90.636  1.00 91.57           H
ATOM   2107 2HD2 LEU A 140     176.949 148.337  91.127  1.00 91.57           H
ATOM   2108 3HD2 LEU A 140     176.149 148.703  89.633  1.00 91.57           H
ATOM   2109  N   SER A 141     172.100 145.608  90.750  1.00 53.92           N
ATOM   2110  CA  SER A 141     171.577 144.288  90.969  1.00 56.74           C
ATOM   2111  C   SER A 141     171.686 143.409  89.723  1.00 56.09           C
ATOM   2112  O   SER A 141     172.141 142.262  89.805  1.00 55.75           O
ATOM   2113  CB  SER A 141     170.158 144.361  91.393  1.00 72.40           C
ATOM   2114  OG  SER A 141     169.648 143.076  91.595  1.00 72.40           O
ATOM   2115  H   SER A 141     171.521 146.438  90.899  1.00 64.70           H
ATOM   2116  HA  SER A 141     172.163 143.831  91.763  1.00 68.09           H
ATOM   2117  1HB SER A 141     170.070 144.954  92.305  1.00 86.88           H
ATOM   2118  2HB SER A 141     169.609 144.864  90.618  1.00 86.88           H
ATOM   2119  HG  SER A 141     168.708 143.185  91.740  1.00 86.88           H
ATOM   2120  N   LEU A 142     171.351 143.906  88.527  1.00 54.89           N
ATOM   2121  CA  LEU A 142     171.537 142.943  87.445  1.00 55.55           C
ATOM   2122  C   LEU A 142     172.998 142.586  87.265  1.00 54.61           C
ATOM   2123  O   LEU A 142     173.297 141.427  86.953  1.00 59.23           O
ATOM   2124  CB  LEU A 142     170.998 143.337  86.080  1.00 78.42           C
ATOM   2125  CG  LEU A 142     169.516 143.405  85.845  1.00 78.42           C
ATOM   2126  CD1 LEU A 142     169.310 143.781  84.404  1.00 78.42           C
ATOM   2127  CD2 LEU A 142     168.809 142.079  86.157  1.00 78.42           C
ATOM   2128  H   LEU A 142     170.946 144.847  88.425  1.00 65.87           H
ATOM   2129  HA  LEU A 142     171.037 142.028  87.734  1.00 66.66           H
ATOM   2130  1HB LEU A 142     171.362 144.327  85.887  1.00 94.10           H
ATOM   2131  2HB LEU A 142     171.412 142.672  85.349  1.00 94.10           H
ATOM   2132  HG  LEU A 142     169.108 144.195  86.444  1.00 94.10           H
ATOM   2133 1HD1 LEU A 142     168.240 143.872  84.206  1.00 94.10           H
ATOM   2134 2HD1 LEU A 142     169.807 144.718  84.198  1.00 94.10           H
ATOM   2135 3HD1 LEU A 142     169.731 143.007  83.761  1.00 94.10           H
ATOM   2136 1HD2 LEU A 142     167.739 142.182  85.950  1.00 94.10           H
ATOM   2137 2HD2 LEU A 142     169.213 141.303  85.538  1.00 94.10           H
ATOM   2138 3HD2 LEU A 142     168.933 141.812  87.198  1.00 94.10           H
ATOM   2139  N   TYR A 143     173.927 143.520  87.504  1.00 53.86           N
ATOM   2140  CA  TYR A 143     175.320 143.111  87.367  1.00 57.20           C
ATOM   2141  C   TYR A 143     175.613 141.955  88.321  1.00 62.18           C
ATOM   2142  O   TYR A 143     176.210 140.948  87.943  1.00 64.75           O
ATOM   2143  CB  TYR A 143     176.298 144.231  87.722  1.00 73.90           C
ATOM   2144  CG  TYR A 143     176.644 145.233  86.674  1.00 73.90           C
ATOM   2145  CD1 TYR A 143     177.480 144.866  85.656  1.00 73.90           C
ATOM   2146  CD2 TYR A 143     176.198 146.513  86.754  1.00 73.90           C
ATOM   2147  CE1 TYR A 143     177.867 145.766  84.714  1.00 73.90           C
ATOM   2148  CE2 TYR A 143     176.584 147.422  85.822  1.00 73.90           C
ATOM   2149  CZ  TYR A 143     177.417 147.051  84.804  1.00 73.90           C
ATOM   2150  OH  TYR A 143     177.813 147.986  83.899  1.00 73.90           O
ATOM   2151  H   TYR A 143     173.652 144.488  87.717  1.00 64.63           H
ATOM   2152  HA  TYR A 143     175.490 142.779  86.346  1.00 68.64           H
ATOM   2153  1HB TYR A 143     175.904 144.779  88.571  1.00 88.68           H
ATOM   2154  2HB TYR A 143     177.232 143.778  88.060  1.00 88.68           H
ATOM   2155  HD1 TYR A 143     177.848 143.853  85.608  1.00 88.68           H
ATOM   2156  HD2 TYR A 143     175.550 146.815  87.558  1.00 88.68           H
ATOM   2157  HE1 TYR A 143     178.540 145.463  83.913  1.00 88.68           H
ATOM   2158  HE2 TYR A 143     176.237 148.452  85.887  1.00 88.68           H
ATOM   2159  HH  TYR A 143     177.494 148.844  84.212  1.00 88.68           H
ATOM   2160  N   ALA A 144     175.110 142.051  89.544  1.00 59.96           N
ATOM   2161  CA  ALA A 144     175.325 141.027  90.565  1.00 61.43           C
ATOM   2162  C   ALA A 144     174.782 139.676  90.137  1.00 60.48           C
ATOM   2163  O   ALA A 144     175.351 138.633  90.461  1.00 65.42           O
ATOM   2164  CB  ALA A 144     174.679 141.443  91.865  1.00 81.43           C
ATOM   2165  H   ALA A 144     174.618 142.917  89.798  1.00 71.95           H
ATOM   2166  HA  ALA A 144     176.392 140.925  90.719  1.00 73.72           H
ATOM   2167  1HB ALA A 144     174.867 140.697  92.629  1.00 97.72           H
ATOM   2168  2HB ALA A 144     175.083 142.390  92.178  1.00 97.72           H
ATOM   2169  3HB ALA A 144     173.606 141.547  91.726  1.00 97.72           H
ATOM   2170  N   SER A 145     173.704 139.686  89.376  1.00 54.69           N
ATOM   2171  CA  SER A 145     173.069 138.470  88.900  1.00 62.83           C
ATOM   2172  C   SER A 145     173.692 137.920  87.623  1.00 64.62           C
ATOM   2173  O   SER A 145     173.255 136.878  87.125  1.00 66.24           O
ATOM   2174  CB  SER A 145     171.589 138.694  88.707  1.00 75.47           C
ATOM   2175  OG  SER A 145     170.954 138.900  89.939  1.00 75.47           O
ATOM   2176  H   SER A 145     173.247 140.585  89.183  1.00 65.63           H
ATOM   2177  HA  SER A 145     173.186 137.714  89.677  1.00 75.40           H
ATOM   2178  1HB SER A 145     171.445 139.570  88.071  1.00 90.56           H
ATOM   2179  2HB SER A 145     171.143 137.842  88.197  1.00 90.56           H
ATOM   2180  HG  SER A 145     170.082 139.241  89.737  1.00 90.56           H
ATOM   2181  N   GLY A 146     174.674 138.628  87.063  1.00 62.98           N
ATOM   2182  CA  GLY A 146     175.363 138.189  85.864  1.00 64.10           C
ATOM   2183  C   GLY A 146     174.624 138.380  84.558  1.00 62.81           C
ATOM   2184  O   GLY A 146     174.888 137.649  83.596  1.00 64.98           O
ATOM   2185  H   GLY A 146     175.020 139.472  87.528  1.00 75.58           H
ATOM   2186  1HA GLY A 146     176.310 138.719  85.808  1.00 76.92           H
ATOM   2187  2HA GLY A 146     175.616 137.137  85.979  1.00 76.92           H
ATOM   2188  N   ARG A 147     173.685 139.317  84.486  1.00 61.29           N
ATOM   2189  CA  ARG A 147     172.960 139.462  83.231  1.00 60.41           C
ATOM   2190  C   ARG A 147     172.730 140.905  82.837  1.00 59.96           C
ATOM   2191  O   ARG A 147     172.814 141.807  83.658  1.00 62.90           O
ATOM   2192  CB  ARG A 147     171.656 138.696  83.286  1.00 86.93           C
ATOM   2193  CG  ARG A 147     170.624 139.232  84.212  1.00 86.93           C
ATOM   2194  CD  ARG A 147     169.528 138.260  84.396  1.00 86.93           C
ATOM   2195  NE  ARG A 147     169.959 137.152  85.213  1.00 86.93           N
ATOM   2196  CZ  ARG A 147     169.359 135.955  85.304  1.00 86.93           C
ATOM   2197  NH1 ARG A 147     168.277 135.657  84.604  1.00 86.93           N
ATOM   2198  NH2 ARG A 147     169.882 135.048  86.110  1.00 86.93           N
ATOM   2199  H   ARG A 147     173.497 139.931  85.288  1.00 73.55           H
ATOM   2200  HA  ARG A 147     173.558 139.012  82.440  1.00 72.49           H
ATOM   2201  1HB ARG A 147     171.212 138.660  82.293  1.00104.32           H
ATOM   2202  2HB ARG A 147     171.865 137.670  83.582  1.00104.32           H
ATOM   2203  1HG ARG A 147     171.072 139.451  85.184  1.00104.32           H
ATOM   2204  2HG ARG A 147     170.202 140.143  83.788  1.00104.32           H
ATOM   2205  1HD ARG A 147     168.684 138.750  84.880  1.00104.32           H
ATOM   2206  2HD ARG A 147     169.217 137.883  83.421  1.00104.32           H
ATOM   2207  HE  ARG A 147     170.796 137.293  85.779  1.00104.32           H
ATOM   2208 1HH1 ARG A 147     167.847 136.318  83.946  1.00104.32           H
ATOM   2209 2HH1 ARG A 147     167.871 134.736  84.675  1.00104.32           H
ATOM   2210 1HH2 ARG A 147     170.724 135.259  86.641  1.00104.32           H
ATOM   2211 2HH2 ARG A 147     169.460 134.139  86.194  1.00104.32           H
ATOM   2212  N   THR A 148     172.433 141.114  81.563  1.00 55.68           N
ATOM   2213  CA  THR A 148     172.172 142.432  81.016  1.00 55.13           C
ATOM   2214  C   THR A 148     170.704 142.677  80.704  1.00 55.33           C
ATOM   2215  O   THR A 148     170.336 143.708  80.125  1.00 61.96           O
ATOM   2216  CB  THR A 148     172.967 142.579  79.737  1.00 76.79           C
ATOM   2217  OG1 THR A 148     172.542 141.553  78.830  1.00 76.79           O
ATOM   2218  CG2 THR A 148     174.448 142.428  80.041  1.00 76.79           C
ATOM   2219  H   THR A 148     172.404 140.334  80.917  1.00 66.82           H
ATOM   2220  HA  THR A 148     172.500 143.181  81.738  1.00 66.16           H
ATOM   2221  HB  THR A 148     172.777 143.550  79.295  1.00 92.15           H
ATOM   2222  HG1 THR A 148     172.902 141.724  77.946  1.00 92.15           H
ATOM   2223 1HG2 THR A 148     175.023 142.517  79.129  1.00 92.15           H
ATOM   2224 2HG2 THR A 148     174.749 143.211  80.737  1.00 92.15           H
ATOM   2225 3HG2 THR A 148     174.644 141.457  80.485  1.00 92.15           H
ATOM   2226  N   THR A 149     169.871 141.688  80.984  1.00 51.04           N
ATOM   2227  CA  THR A 149     168.445 141.780  80.704  1.00 50.05           C
ATOM   2228  C   THR A 149     167.570 141.336  81.856  1.00 48.67           C
ATOM   2229  O   THR A 149     167.816 140.294  82.461  1.00 52.58           O
ATOM   2230  CB  THR A 149     168.086 140.973  79.450  1.00 70.40           C
ATOM   2231  OG1 THR A 149     168.795 141.511  78.328  1.00 70.40           O
ATOM   2232  CG2 THR A 149     166.588 141.018  79.170  1.00 70.40           C
ATOM   2233  H   THR A 149     170.238 140.870  81.444  1.00 61.25           H
ATOM   2234  HA  THR A 149     168.211 142.823  80.507  1.00 60.06           H
ATOM   2235  HB  THR A 149     168.389 139.936  79.585  1.00 84.48           H
ATOM   2236  HG1 THR A 149     169.738 141.316  78.443  1.00 84.48           H
ATOM   2237 1HG2 THR A 149     166.392 140.453  78.266  1.00 84.48           H
ATOM   2238 2HG2 THR A 149     166.020 140.577  79.988  1.00 84.48           H
ATOM   2239 3HG2 THR A 149     166.279 142.039  79.033  1.00 84.48           H
ATOM   2240  N   GLY A 150     166.517 142.101  82.109  1.00 52.11           N
ATOM   2241  CA  GLY A 150     165.509 141.738  83.092  1.00 52.26           C
ATOM   2242  C   GLY A 150     164.981 142.916  83.870  1.00 53.78           C
ATOM   2243  O   GLY A 150     165.355 144.063  83.629  1.00 54.29           O
ATOM   2244  H   GLY A 150     166.426 142.972  81.582  1.00 62.53           H
ATOM   2245  1HA GLY A 150     164.677 141.242  82.592  1.00 62.71           H
ATOM   2246  2HA GLY A 150     165.927 141.015  83.790  1.00 62.71           H
ATOM   2247  N   ILE A 151     164.060 142.635  84.771  1.00 49.67           N
ATOM   2248  CA  ILE A 151     163.491 143.682  85.588  1.00 44.76           C
ATOM   2249  C   ILE A 151     163.892 143.442  86.979  1.00 51.13           C
ATOM   2250  O   ILE A 151     163.593 142.381  87.525  1.00 54.97           O
ATOM   2251  CB  ILE A 151     161.966 143.740  85.569  1.00 69.98           C
ATOM   2252  CG1 ILE A 151     161.520 143.976  84.195  1.00 69.98           C
ATOM   2253  CG2 ILE A 151     161.473 144.865  86.542  1.00 69.98           C
ATOM   2254  CD1 ILE A 151     160.072 143.911  83.981  1.00 69.98           C
ATOM   2255  H   ILE A 151     163.802 141.649  84.895  1.00 59.60           H
ATOM   2256  HA  ILE A 151     163.897 144.645  85.295  1.00 53.71           H
ATOM   2257  HB  ILE A 151     161.559 142.777  85.887  1.00 83.98           H
ATOM   2258 1HG1 ILE A 151     161.855 144.924  83.891  1.00 83.98           H
ATOM   2259 2HG1 ILE A 151     161.973 143.225  83.566  1.00 83.98           H
ATOM   2260 1HG2 ILE A 151     160.394 144.921  86.556  1.00 83.98           H
ATOM   2261 2HG2 ILE A 151     161.799 144.666  87.562  1.00 83.98           H
ATOM   2262 3HG2 ILE A 151     161.876 145.825  86.224  1.00 83.98           H
ATOM   2263 1HD1 ILE A 151     159.873 144.100  82.940  1.00 83.98           H
ATOM   2264 2HD1 ILE A 151     159.708 142.920  84.257  1.00 83.98           H
ATOM   2265 3HD1 ILE A 151     159.553 144.661  84.562  1.00 83.98           H
ATOM   2266  N   VAL A 152     164.534 144.415  87.573  1.00 47.48           N
ATOM   2267  CA  VAL A 152     164.896 144.225  88.943  1.00 43.34           C
ATOM   2268  C   VAL A 152     163.894 144.813  89.858  1.00 48.73           C
ATOM   2269  O   VAL A 152     163.573 145.994  89.751  1.00 51.66           O
ATOM   2270  CB  VAL A 152     166.228 144.862  89.267  1.00 66.55           C
ATOM   2271  CG1 VAL A 152     166.529 144.728  90.755  1.00 66.55           C
ATOM   2272  CG2 VAL A 152     167.266 144.189  88.482  1.00 66.55           C
ATOM   2273  H   VAL A 152     164.761 145.273  87.053  1.00 56.98           H
ATOM   2274  HA  VAL A 152     164.970 143.161  89.138  1.00 52.01           H
ATOM   2275  HB  VAL A 152     166.195 145.910  89.017  1.00 79.86           H
ATOM   2276 1HG1 VAL A 152     167.467 145.185  90.965  1.00 79.86           H
ATOM   2277 2HG1 VAL A 152     165.778 145.227  91.354  1.00 79.86           H
ATOM   2278 3HG1 VAL A 152     166.562 143.668  91.032  1.00 79.86           H
ATOM   2279 1HG2 VAL A 152     168.231 144.636  88.689  1.00 79.86           H
ATOM   2280 2HG2 VAL A 152     167.291 143.133  88.740  1.00 79.86           H
ATOM   2281 3HG2 VAL A 152     167.034 144.300  87.428  1.00 79.86           H
ATOM   2282  N   LEU A 153     163.410 143.989  90.766  1.00 50.10           N
ATOM   2283  CA  LEU A 153     162.503 144.425  91.795  1.00 49.26           C
ATOM   2284  C   LEU A 153     163.280 144.505  93.075  1.00 51.30           C
ATOM   2285  O   LEU A 153     163.525 143.482  93.718  1.00 54.35           O
ATOM   2286  CB  LEU A 153     161.328 143.466  91.954  1.00 71.28           C
ATOM   2287  CG  LEU A 153     160.360 143.770  93.122  1.00 71.28           C
ATOM   2288  CD1 LEU A 153     159.753 145.139  92.968  1.00 71.28           C
ATOM   2289  CD2 LEU A 153     159.263 142.716  93.138  1.00 71.28           C
ATOM   2290  H   LEU A 153     163.728 143.015  90.747  1.00 60.12           H
ATOM   2291  HA  LEU A 153     162.135 145.411  91.534  1.00 59.11           H
ATOM   2292  1HB LEU A 153     160.747 143.494  91.029  1.00 85.54           H
ATOM   2293  2HB LEU A 153     161.718 142.455  92.081  1.00 85.54           H
ATOM   2294  HG  LEU A 153     160.904 143.740  94.070  1.00 85.54           H
ATOM   2295 1HD1 LEU A 153     159.073 145.310  93.794  1.00 85.54           H
ATOM   2296 2HD1 LEU A 153     160.516 145.915  92.974  1.00 85.54           H
ATOM   2297 3HD1 LEU A 153     159.204 145.180  92.036  1.00 85.54           H
ATOM   2298 1HD2 LEU A 153     158.579 142.914  93.962  1.00 85.54           H
ATOM   2299 2HD2 LEU A 153     158.712 142.749  92.193  1.00 85.54           H
ATOM   2300 3HD2 LEU A 153     159.707 141.730  93.264  1.00 85.54           H
ATOM   2301  N   ASP A 154     163.666 145.717  93.425  1.00 50.84           N
ATOM   2302  CA  ASP A 154     164.504 145.988  94.577  1.00 52.07           C
ATOM   2303  C   ASP A 154     163.675 146.529  95.693  1.00 55.66           C
ATOM   2304  O   ASP A 154     163.110 147.622  95.585  1.00 56.54           O
ATOM   2305  CB  ASP A 154     165.646 146.937  94.258  1.00 65.32           C
ATOM   2306  CG  ASP A 154     166.577 147.220  95.486  1.00 65.32           C
ATOM   2307  OD1 ASP A 154     166.265 146.801  96.594  1.00 65.32           O
ATOM   2308  OD2 ASP A 154     167.573 147.876  95.305  1.00 65.32           O
ATOM   2309  H   ASP A 154     163.344 146.495  92.842  1.00 61.01           H
ATOM   2310  HA  ASP A 154     164.945 145.055  94.906  1.00 62.48           H
ATOM   2311  1HB ASP A 154     166.248 146.520  93.456  1.00 78.38           H
ATOM   2312  2HB ASP A 154     165.232 147.859  93.893  1.00 78.38           H
ATOM   2313  N   SER A 155     163.491 145.739  96.726  1.00 55.88           N
ATOM   2314  CA  SER A 155     162.616 146.181  97.785  1.00 53.08           C
ATOM   2315  C   SER A 155     163.328 146.136  99.112  1.00 55.14           C
ATOM   2316  O   SER A 155     163.727 145.074  99.598  1.00 55.52           O
ATOM   2317  CB  SER A 155     161.377 145.334  97.800  1.00 73.61           C
ATOM   2318  OG  SER A 155     160.506 145.739  98.828  1.00 73.61           O
ATOM   2319  H   SER A 155     163.995 144.843  96.757  1.00 67.06           H
ATOM   2320  HA  SER A 155     162.327 147.213  97.609  1.00 63.70           H
ATOM   2321  1HB SER A 155     160.881 145.382  96.849  1.00 88.33           H
ATOM   2322  2HB SER A 155     161.669 144.295  97.947  1.00 88.33           H
ATOM   2323  HG  SER A 155     160.019 146.525  98.488  1.00 88.33           H
ATOM   2324  N   GLY A 156     163.557 147.320  99.654  1.00 55.45           N
ATOM   2325  CA  GLY A 156     164.293 147.479 100.899  1.00 59.06           C
ATOM   2326  C   GLY A 156     163.402 148.012 102.000  1.00 56.39           C
ATOM   2327  O   GLY A 156     162.176 147.863 101.950  1.00 54.22           O
ATOM   2328  H   GLY A 156     163.201 148.150  99.164  1.00 66.54           H
ATOM   2329  1HA GLY A 156     164.727 146.526 101.204  1.00 70.87           H
ATOM   2330  2HA GLY A 156     165.127 148.166 100.739  1.00 70.87           H
ATOM   2331  N   ASP A 157     164.025 148.678 102.981  1.00 56.51           N
ATOM   2332  CA  ASP A 157     163.304 149.247 104.112  1.00 58.04           C
ATOM   2333  C   ASP A 157     162.709 150.589 103.680  1.00 57.52           C
ATOM   2334  O   ASP A 157     161.650 150.991 104.162  1.00 59.39           O
ATOM   2335  CB  ASP A 157     164.237 149.438 105.325  1.00 72.59           C
ATOM   2336  CG  ASP A 157     163.529 149.477 106.752  1.00 72.59           C
ATOM   2337  OD1 ASP A 157     162.989 148.455 107.102  1.00 72.59           O
ATOM   2338  OD2 ASP A 157     163.561 150.468 107.474  1.00 72.59           O
ATOM   2339  H   ASP A 157     165.048 148.766 102.936  1.00 67.81           H
ATOM   2340  HA  ASP A 157     162.505 148.573 104.395  1.00 69.65           H
ATOM   2341  1HB ASP A 157     164.971 148.628 105.328  1.00 87.11           H
ATOM   2342  2HB ASP A 157     164.793 150.358 105.201  1.00 87.11           H
ATOM   2343  N   GLY A 158     163.383 151.257 102.734  1.00 56.32           N
ATOM   2344  CA  GLY A 158     163.033 152.575 102.224  1.00 57.24           C
ATOM   2345  C   GLY A 158     161.984 152.544 101.138  1.00 58.71           C
ATOM   2346  O   GLY A 158     160.841 152.931 101.380  1.00 57.94           O
ATOM   2347  H   GLY A 158     164.239 150.853 102.373  1.00 67.58           H
ATOM   2348  1HA GLY A 158     162.688 153.199 103.046  1.00 68.69           H
ATOM   2349  2HA GLY A 158     163.936 153.039 101.820  1.00 68.69           H
ATOM   2350  N   VAL A 159     162.375 152.178  99.921  1.00 53.71           N
ATOM   2351  CA  VAL A 159     161.418 152.128  98.824  1.00 47.81           C
ATOM   2352  C   VAL A 159     161.456 150.841  98.050  1.00 48.10           C
ATOM   2353  O   VAL A 159     162.414 150.068  98.139  1.00 54.24           O
ATOM   2354  CB  VAL A 159     161.613 153.281  97.855  1.00 74.27           C
ATOM   2355  CG1 VAL A 159     161.427 154.499  98.573  1.00 74.27           C
ATOM   2356  CG2 VAL A 159     162.980 153.255  97.221  1.00 74.27           C
ATOM   2357  H   VAL A 159     163.360 151.914  99.763  1.00 64.45           H
ATOM   2358  HA  VAL A 159     160.415 152.235  99.237  1.00 57.37           H
ATOM   2359  HB  VAL A 159     160.845 153.229  97.080  1.00 89.12           H
ATOM   2360 1HG1 VAL A 159     161.531 155.300  97.921  1.00 89.12           H
ATOM   2361 2HG1 VAL A 159     160.439 154.525  99.025  1.00 89.12           H
ATOM   2362 3HG1 VAL A 159     162.167 154.563  99.320  1.00 89.12           H
ATOM   2363 1HG2 VAL A 159     163.072 154.101  96.542  1.00 89.12           H
ATOM   2364 2HG2 VAL A 159     163.746 153.327  97.991  1.00 89.12           H
ATOM   2365 3HG2 VAL A 159     163.117 152.330  96.665  1.00 89.12           H
ATOM   2366  N   THR A 160     160.411 150.636  97.265  1.00 46.94           N
ATOM   2367  CA  THR A 160     160.346 149.507  96.365  1.00 47.76           C
ATOM   2368  C   THR A 160     160.362 149.975  94.931  1.00 48.81           C
ATOM   2369  O   THR A 160     159.543 150.802  94.523  1.00 52.89           O
ATOM   2370  CB  THR A 160     159.094 148.649  96.613  1.00 64.83           C
ATOM   2371  OG1 THR A 160     159.124 148.096  97.947  1.00 64.83           O
ATOM   2372  CG2 THR A 160     159.013 147.546  95.594  1.00 64.83           C
ATOM   2373  H   THR A 160     159.643 151.317  97.258  1.00 56.33           H
ATOM   2374  HA  THR A 160     161.221 148.888  96.518  1.00 57.31           H
ATOM   2375  HB  THR A 160     158.208 149.270  96.529  1.00 77.80           H
ATOM   2376  HG1 THR A 160     158.763 148.777  98.579  1.00 77.80           H
ATOM   2377 1HG2 THR A 160     158.126 146.951  95.789  1.00 77.80           H
ATOM   2378 2HG2 THR A 160     158.946 147.955  94.589  1.00 77.80           H
ATOM   2379 3HG2 THR A 160     159.885 146.925  95.661  1.00 77.80           H
ATOM   2380  N   HIS A 161     161.266 149.432  94.125  1.00 46.16           N
ATOM   2381  CA  HIS A 161     161.284 149.872  92.743  1.00 44.70           C
ATOM   2382  C   HIS A 161     161.576 148.821  91.696  1.00 47.04           C
ATOM   2383  O   HIS A 161     162.244 147.813  91.923  1.00 51.22           O
ATOM   2384  CB  HIS A 161     162.239 151.046  92.588  1.00 61.87           C
ATOM   2385  CG  HIS A 161     163.639 150.786  92.975  1.00 61.87           C
ATOM   2386  ND1 HIS A 161     164.062 150.860  94.272  1.00 61.87           N
ATOM   2387  CD2 HIS A 161     164.720 150.481  92.245  1.00 61.87           C
ATOM   2388  CE1 HIS A 161     165.355 150.635  94.316  1.00 61.87           C
ATOM   2389  NE2 HIS A 161     165.783 150.408  93.097  1.00 61.87           N
ATOM   2390  H   HIS A 161     161.940 148.753  94.494  1.00 55.39           H
ATOM   2391  HA  HIS A 161     160.296 150.250  92.494  1.00 53.64           H
ATOM   2392  1HB HIS A 161     162.232 151.375  91.544  1.00 74.24           H
ATOM   2393  2HB HIS A 161     161.874 151.883  93.186  1.00 74.24           H
ATOM   2394  HD1 HIS A 161     163.477 150.585  95.042  1.00 74.24           H
ATOM   2395  HD2 HIS A 161     164.866 150.326  91.190  1.00 74.24           H
ATOM   2396  HE1 HIS A 161     165.891 150.656  95.270  1.00 74.24           H
ATOM   2397  N   ASN A 162     161.076 149.118  90.502  1.00 46.52           N
ATOM   2398  CA  ASN A 162     161.180 148.290  89.315  1.00 41.79           C
ATOM   2399  C   ASN A 162     161.893 148.974  88.190  1.00 45.92           C
ATOM   2400  O   ASN A 162     161.429 149.998  87.676  1.00 51.36           O
ATOM   2401  CB  ASN A 162     159.813 147.922  88.797  1.00 61.38           C
ATOM   2402  CG  ASN A 162     159.065 147.003  89.631  1.00 61.38           C
ATOM   2403  OD1 ASN A 162     159.175 145.782  89.493  1.00 61.38           O
ATOM   2404  ND2 ASN A 162     158.297 147.551  90.514  1.00 61.38           N
ATOM   2405  H   ASN A 162     160.557 149.996  90.430  1.00 55.82           H
ATOM   2406  HA  ASN A 162     161.725 147.390  89.565  1.00 50.15           H
ATOM   2407  1HB ASN A 162     159.224 148.834  88.684  1.00 73.66           H
ATOM   2408  2HB ASN A 162     159.914 147.485  87.802  1.00 73.66           H
ATOM   2409 1HD2 ASN A 162     157.728 146.992  91.117  1.00 73.66           H
ATOM   2410 2HD2 ASN A 162     158.273 148.551  90.585  1.00 73.66           H
ATOM   2411  N   VAL A 163     163.019 148.417  87.794  1.00 45.79           N
ATOM   2412  CA  VAL A 163     163.752 149.001  86.682  1.00 45.73           C
ATOM   2413  C   VAL A 163     164.086 147.996  85.612  1.00 48.87           C
ATOM   2414  O   VAL A 163     164.986 147.180  85.818  1.00 54.29           O
ATOM   2415  CB  VAL A 163     165.061 149.611  87.134  1.00 64.80           C
ATOM   2416  CG1 VAL A 163     165.819 150.218  85.951  1.00 64.80           C
ATOM   2417  CG2 VAL A 163     164.784 150.659  88.159  1.00 64.80           C
ATOM   2418  H   VAL A 163     163.340 147.578  88.305  1.00 54.95           H
ATOM   2419  HA  VAL A 163     163.157 149.804  86.266  1.00 54.88           H
ATOM   2420  HB  VAL A 163     165.664 148.844  87.533  1.00 77.76           H
ATOM   2421 1HG1 VAL A 163     166.758 150.637  86.303  1.00 77.76           H
ATOM   2422 2HG1 VAL A 163     166.035 149.466  85.199  1.00 77.76           H
ATOM   2423 3HG1 VAL A 163     165.232 150.995  85.498  1.00 77.76           H
ATOM   2424 1HG2 VAL A 163     165.714 151.099  88.502  1.00 77.76           H
ATOM   2425 2HG2 VAL A 163     164.178 151.420  87.721  1.00 77.76           H
ATOM   2426 3HG2 VAL A 163     164.265 150.223  88.999  1.00 77.76           H
ATOM   2427  N   PRO A 164     163.326 147.941  84.521  1.00 44.22           N
ATOM   2428  CA  PRO A 164     163.608 147.142  83.373  1.00 46.24           C
ATOM   2429  C   PRO A 164     164.844 147.622  82.679  1.00 50.58           C
ATOM   2430  O   PRO A 164     164.989 148.832  82.439  1.00 54.95           O
ATOM   2431  CB  PRO A 164     162.395 147.376  82.503  1.00 82.01           C
ATOM   2432  CG  PRO A 164     161.361 147.844  83.421  1.00 82.01           C
ATOM   2433  CD  PRO A 164     162.076 148.639  84.447  1.00 82.01           C
ATOM   2434  HA  PRO A 164     163.723 146.094  83.650  1.00 55.49           H
ATOM   2435  1HB PRO A 164     162.630 148.126  81.759  1.00 98.41           H
ATOM   2436  2HB PRO A 164     162.124 146.457  81.965  1.00 98.41           H
ATOM   2437  1HG PRO A 164     160.636 148.447  82.868  1.00 98.41           H
ATOM   2438  2HG PRO A 164     160.797 147.008  83.847  1.00 98.41           H
ATOM   2439  1HD PRO A 164     162.219 149.680  84.102  1.00 98.41           H
ATOM   2440  2HD PRO A 164     161.498 148.580  85.378  1.00 98.41           H
ATOM   2441  N   ILE A 165     165.684 146.664  82.339  1.00 49.35           N
ATOM   2442  CA  ILE A 165     166.886 146.838  81.570  1.00 50.57           C
ATOM   2443  C   ILE A 165     166.850 145.795  80.461  1.00 55.00           C
ATOM   2444  O   ILE A 165     166.573 144.623  80.722  1.00 56.04           O
ATOM   2445  CB  ILE A 165     168.138 146.688  82.443  1.00 70.98           C
ATOM   2446  CG1 ILE A 165     168.098 147.751  83.571  1.00 70.98           C
ATOM   2447  CG2 ILE A 165     169.413 146.824  81.592  1.00 70.98           C
ATOM   2448  CD1 ILE A 165     169.135 147.608  84.669  1.00 70.98           C
ATOM   2449  H   ILE A 165     165.476 145.716  82.667  1.00 59.22           H
ATOM   2450  HA  ILE A 165     166.872 147.825  81.137  1.00 60.68           H
ATOM   2451  HB  ILE A 165     168.109 145.729  82.899  1.00 85.18           H
ATOM   2452 1HG1 ILE A 165     168.201 148.735  83.117  1.00 85.18           H
ATOM   2453 2HG1 ILE A 165     167.143 147.695  84.064  1.00 85.18           H
ATOM   2454 1HG2 ILE A 165     170.295 146.699  82.206  1.00 85.18           H
ATOM   2455 2HG2 ILE A 165     169.424 146.063  80.816  1.00 85.18           H
ATOM   2456 3HG2 ILE A 165     169.435 147.809  81.128  1.00 85.18           H
ATOM   2457 1HD1 ILE A 165     168.977 148.403  85.395  1.00 85.18           H
ATOM   2458 2HD1 ILE A 165     169.015 146.651  85.167  1.00 85.18           H
ATOM   2459 3HD1 ILE A 165     170.137 147.685  84.268  1.00 85.18           H
ATOM   2460  N   TYR A 166     167.080 146.182  79.229  1.00 56.30           N
ATOM   2461  CA  TYR A 166     167.072 145.183  78.177  1.00 55.53           C
ATOM   2462  C   TYR A 166     168.315 145.275  77.345  1.00 57.11           C
ATOM   2463  O   TYR A 166     168.601 146.324  76.774  1.00 61.27           O
ATOM   2464  CB  TYR A 166     165.877 145.371  77.296  1.00 76.08           C
ATOM   2465  CG  TYR A 166     165.800 144.356  76.272  1.00 76.08           C
ATOM   2466  CD1 TYR A 166     165.257 143.199  76.570  1.00 76.08           C
ATOM   2467  CD2 TYR A 166     166.307 144.565  75.049  1.00 76.08           C
ATOM   2468  CE1 TYR A 166     165.205 142.245  75.651  1.00 76.08           C
ATOM   2469  CE2 TYR A 166     166.244 143.602  74.101  1.00 76.08           C
ATOM   2470  CZ  TYR A 166     165.685 142.427  74.424  1.00 76.08           C
ATOM   2471  OH  TYR A 166     165.586 141.396  73.530  1.00 76.08           O
ATOM   2472  H   TYR A 166     167.290 147.164  79.051  1.00 67.56           H
ATOM   2473  HA  TYR A 166     167.054 144.192  78.619  1.00 66.64           H
ATOM   2474  1HB TYR A 166     164.964 145.338  77.892  1.00 91.30           H
ATOM   2475  2HB TYR A 166     165.936 146.340  76.833  1.00 91.30           H
ATOM   2476  HD1 TYR A 166     164.852 143.024  77.564  1.00 91.30           H
ATOM   2477  HD2 TYR A 166     166.766 145.496  74.837  1.00 91.30           H
ATOM   2478  HE1 TYR A 166     164.781 141.324  75.882  1.00 91.30           H
ATOM   2479  HE2 TYR A 166     166.655 143.771  73.104  1.00 91.30           H
ATOM   2480  HH  TYR A 166     165.153 140.612  73.974  1.00 91.30           H
ATOM   2481  N   GLU A 167     169.091 144.202  77.283  1.00 59.53           N
ATOM   2482  CA  GLU A 167     170.332 144.219  76.529  1.00 60.60           C
ATOM   2483  C   GLU A 167     171.184 145.418  76.885  1.00 58.90           C
ATOM   2484  O   GLU A 167     171.784 146.051  76.012  1.00 66.11           O
ATOM   2485  CB  GLU A 167     170.058 144.171  75.037  1.00 79.48           C
ATOM   2486  CG  GLU A 167     169.455 142.881  74.579  1.00 79.48           C
ATOM   2487  CD  GLU A 167     170.449 141.756  74.524  1.00 79.48           C
ATOM   2488  OE1 GLU A 167     171.619 142.035  74.380  1.00 79.48           O
ATOM   2489  OE2 GLU A 167     170.052 140.627  74.623  1.00 79.48           O
ATOM   2490  H   GLU A 167     168.830 143.337  77.756  1.00 71.44           H
ATOM   2491  HA  GLU A 167     170.896 143.323  76.796  1.00 72.72           H
ATOM   2492  1HB GLU A 167     169.384 144.975  74.753  1.00 95.38           H
ATOM   2493  2HB GLU A 167     170.987 144.322  74.490  1.00 95.38           H
ATOM   2494  1HG GLU A 167     168.668 142.598  75.276  1.00 95.38           H
ATOM   2495  2HG GLU A 167     169.010 143.021  73.600  1.00 95.38           H
ATOM   2496  N   GLY A 168     171.219 145.720  78.169  1.00 60.03           N
ATOM   2497  CA  GLY A 168     171.992 146.794  78.739  1.00 64.85           C
ATOM   2498  C   GLY A 168     171.372 148.176  78.693  1.00 67.30           C
ATOM   2499  O   GLY A 168     171.980 149.135  79.202  1.00 60.68           O
ATOM   2500  H   GLY A 168     170.721 145.089  78.804  1.00 72.04           H
ATOM   2501  1HA GLY A 168     172.143 146.538  79.773  1.00 77.82           H
ATOM   2502  2HA GLY A 168     172.971 146.824  78.273  1.00 77.82           H
ATOM   2503  N   TYR A 169     170.199 148.315  78.091  1.00 72.64           N
ATOM   2504  CA  TYR A 169     169.567 149.621  77.994  1.00 70.86           C
ATOM   2505  C   TYR A 169     168.535 149.792  79.049  1.00 70.61           C
ATOM   2506  O   TYR A 169     167.760 148.883  79.319  1.00 73.95           O
ATOM   2507  CB  TYR A 169     168.908 149.810  76.648  1.00 97.06           C
ATOM   2508  CG  TYR A 169     169.855 149.851  75.529  1.00 97.06           C
ATOM   2509  CD1 TYR A 169     170.128 148.700  74.846  1.00 97.06           C
ATOM   2510  CD2 TYR A 169     170.457 151.018  75.174  1.00 97.06           C
ATOM   2511  CE1 TYR A 169     170.991 148.714  73.804  1.00 97.06           C
ATOM   2512  CE2 TYR A 169     171.337 151.029  74.132  1.00 97.06           C
ATOM   2513  CZ  TYR A 169     171.596 149.874  73.446  1.00 97.06           C
ATOM   2514  OH  TYR A 169     172.475 149.856  72.405  1.00 97.06           O
ATOM   2515  H   TYR A 169     169.756 147.505  77.648  1.00 87.17           H
ATOM   2516  HA  TYR A 169     170.294 150.388  78.144  1.00 85.03           H
ATOM   2517  1HB TYR A 169     168.202 148.994  76.469  1.00116.47           H
ATOM   2518  2HB TYR A 169     168.340 150.743  76.655  1.00116.47           H
ATOM   2519  HD1 TYR A 169     169.650 147.766  75.132  1.00116.47           H
ATOM   2520  HD2 TYR A 169     170.240 151.933  75.716  1.00116.47           H
ATOM   2521  HE1 TYR A 169     171.204 147.793  73.264  1.00116.47           H
ATOM   2522  HE2 TYR A 169     171.826 151.961  73.846  1.00116.47           H
ATOM   2523  HH  TYR A 169     172.953 150.692  72.362  1.00116.47           H
ATOM   2524  N   ALA A 170     168.492 150.949  79.658  1.00 60.83           N
ATOM   2525  CA  ALA A 170     167.454 151.161  80.638  1.00 59.17           C
ATOM   2526  C   ALA A 170     166.255 151.651  79.906  1.00 57.14           C
ATOM   2527  O   ALA A 170     166.405 152.276  78.858  1.00 66.27           O
ATOM   2528  CB  ALA A 170     167.870 152.120  81.706  1.00 81.84           C
ATOM   2529  H   ALA A 170     169.136 151.701  79.383  1.00 73.00           H
ATOM   2530  HA  ALA A 170     167.203 150.211  81.106  1.00 71.00           H
ATOM   2531  1HB ALA A 170     167.048 152.238  82.407  1.00 98.21           H
ATOM   2532  2HB ALA A 170     168.720 151.708  82.213  1.00 98.21           H
ATOM   2533  3HB ALA A 170     168.125 153.082  81.260  1.00 98.21           H
ATOM   2534  N   LEU A 171     165.083 151.438  80.473  1.00 51.09           N
ATOM   2535  CA  LEU A 171     163.873 151.951  79.865  1.00 52.35           C
ATOM   2536  C   LEU A 171     163.161 152.921  80.807  1.00 53.05           C
ATOM   2537  O   LEU A 171     162.180 152.538  81.433  1.00 55.00           O
ATOM   2538  CB  LEU A 171     162.980 150.759  79.567  1.00 73.76           C
ATOM   2539  CG  LEU A 171     163.624 149.684  78.678  1.00 73.76           C
ATOM   2540  CD1 LEU A 171     162.742 148.519  78.600  1.00 73.76           C
ATOM   2541  CD2 LEU A 171     163.886 150.203  77.316  1.00 73.76           C
ATOM   2542  H   LEU A 171     165.036 150.838  81.307  1.00 61.31           H
ATOM   2543  HA  LEU A 171     164.115 152.461  78.942  1.00 62.82           H
ATOM   2544  1HB LEU A 171     162.708 150.285  80.510  1.00 88.51           H
ATOM   2545  2HB LEU A 171     162.073 151.109  79.082  1.00 88.51           H
ATOM   2546  HG  LEU A 171     164.564 149.358  79.130  1.00 88.51           H
ATOM   2547 1HD1 LEU A 171     163.229 147.767  77.996  1.00 88.51           H
ATOM   2548 2HD1 LEU A 171     162.566 148.121  79.576  1.00 88.51           H
ATOM   2549 3HD1 LEU A 171     161.799 148.810  78.147  1.00 88.51           H
ATOM   2550 1HD2 LEU A 171     164.337 149.419  76.723  1.00 88.51           H
ATOM   2551 2HD2 LEU A 171     162.950 150.514  76.855  1.00 88.51           H
ATOM   2552 3HD2 LEU A 171     164.566 151.041  77.352  1.00 88.51           H
ATOM   2553  N   PRO A 172     163.584 154.191  80.879  1.00 50.36           N
ATOM   2554  CA  PRO A 172     163.159 155.202  81.824  1.00 49.26           C
ATOM   2555  C   PRO A 172     161.675 155.388  81.995  1.00 49.67           C
ATOM   2556  O   PRO A 172     161.204 155.665  83.096  1.00 53.12           O
ATOM   2557  CB  PRO A 172     163.698 156.469  81.177  1.00 92.54           C
ATOM   2558  CG  PRO A 172     164.894 156.027  80.441  1.00 92.54           C
ATOM   2559  CD  PRO A 172     164.539 154.698  79.902  1.00 92.54           C
ATOM   2560  HA  PRO A 172     163.641 155.016  82.787  1.00 59.11           H
ATOM   2561  1HB PRO A 172     162.934 156.900  80.510  1.00111.05           H
ATOM   2562  2HB PRO A 172     163.903 157.231  81.938  1.00111.05           H
ATOM   2563  1HG PRO A 172     165.124 156.748  79.641  1.00111.05           H
ATOM   2564  2HG PRO A 172     165.773 155.996  81.082  1.00111.05           H
ATOM   2565  1HD PRO A 172     164.091 154.777  78.898  1.00111.05           H
ATOM   2566  2HD PRO A 172     165.450 154.151  79.904  1.00111.05           H
ATOM   2567  N   HIS A 173     160.903 155.219  80.940  1.00 49.03           N
ATOM   2568  CA  HIS A 173     159.490 155.462  81.069  1.00 52.67           C
ATOM   2569  C   HIS A 173     158.791 154.344  81.798  1.00 55.60           C
ATOM   2570  O   HIS A 173     157.636 154.470  82.204  1.00 60.70           O
ATOM   2571  CB  HIS A 173     158.903 155.635  79.690  1.00 66.50           C
ATOM   2572  CG  HIS A 173     158.976 154.410  78.913  1.00 66.50           C
ATOM   2573  ND1 HIS A 173     160.158 153.915  78.382  1.00 66.50           N
ATOM   2574  CD2 HIS A 173     158.008 153.551  78.565  1.00 66.50           C
ATOM   2575  CE1 HIS A 173     159.888 152.774  77.746  1.00 66.50           C
ATOM   2576  NE2 HIS A 173     158.580 152.546  77.846  1.00 66.50           N
ATOM   2577  H   HIS A 173     161.243 154.958  80.017  1.00 58.84           H
ATOM   2578  HA  HIS A 173     159.328 156.382  81.629  1.00 63.20           H
ATOM   2579  1HB HIS A 173     157.857 155.939  79.764  1.00 79.80           H
ATOM   2580  2HB HIS A 173     159.438 156.419  79.157  1.00 79.80           H
ATOM   2581  HD2 HIS A 173     156.953 153.640  78.816  1.00 79.80           H
ATOM   2582  HE1 HIS A 173     160.607 152.141  77.228  1.00 79.80           H
ATOM   2583  HE2 HIS A 173     158.018 151.758  77.474  1.00 79.80           H
ATOM   2584  N   ALA A 174     159.478 153.226  81.942  1.00 52.16           N
ATOM   2585  CA  ALA A 174     158.921 152.064  82.571  1.00 51.99           C
ATOM   2586  C   ALA A 174     159.397 151.933  84.003  1.00 50.27           C
ATOM   2587  O   ALA A 174     159.140 150.915  84.653  1.00 55.03           O
ATOM   2588  CB  ALA A 174     159.280 150.833  81.770  1.00 70.58           C
ATOM   2589  H   ALA A 174     160.444 153.180  81.614  1.00 62.59           H
ATOM   2590  HA  ALA A 174     157.840 152.174  82.588  1.00 62.39           H
ATOM   2591  1HB ALA A 174     158.825 149.953  82.227  1.00 84.70           H
ATOM   2592  2HB ALA A 174     158.910 150.940  80.749  1.00 84.70           H
ATOM   2593  3HB ALA A 174     160.363 150.716  81.749  1.00 84.70           H
ATOM   2594  N   ILE A 175     160.128 152.918  84.512  1.00 48.23           N
ATOM   2595  CA  ILE A 175     160.579 152.773  85.879  1.00 44.07           C
ATOM   2596  C   ILE A 175     159.489 153.149  86.824  1.00 43.47           C
ATOM   2597  O   ILE A 175     158.885 154.213  86.713  1.00 47.05           O
ATOM   2598  CB  ILE A 175     161.845 153.562  86.180  1.00 68.14           C
ATOM   2599  CG1 ILE A 175     162.957 152.981  85.328  1.00 68.14           C
ATOM   2600  CG2 ILE A 175     162.148 153.540  87.690  1.00 68.14           C
ATOM   2601  CD1 ILE A 175     164.234 153.754  85.340  1.00 68.14           C
ATOM   2602  H   ILE A 175     160.344 153.767  83.976  1.00 57.88           H
ATOM   2603  HA  ILE A 175     160.816 151.725  86.049  1.00 52.88           H
ATOM   2604  HB  ILE A 175     161.710 154.596  85.855  1.00 81.77           H
ATOM   2605 1HG1 ILE A 175     163.142 151.979  85.646  1.00 81.77           H
ATOM   2606 2HG1 ILE A 175     162.608 152.947  84.293  1.00 81.77           H
ATOM   2607 1HG2 ILE A 175     163.045 154.100  87.898  1.00 81.77           H
ATOM   2608 2HG2 ILE A 175     161.333 153.992  88.250  1.00 81.77           H
ATOM   2609 3HG2 ILE A 175     162.274 152.516  88.025  1.00 81.77           H
ATOM   2610 1HD1 ILE A 175     164.948 153.269  84.678  1.00 81.77           H
ATOM   2611 2HD1 ILE A 175     164.046 154.764  84.995  1.00 81.77           H
ATOM   2612 3HD1 ILE A 175     164.652 153.794  86.338  1.00 81.77           H
ATOM   2613  N   MET A 176     159.225 152.258  87.754  1.00 44.63           N
ATOM   2614  CA  MET A 176     158.170 152.493  88.709  1.00 46.13           C
ATOM   2615  C   MET A 176     158.657 152.383  90.119  1.00 49.50           C
ATOM   2616  O   MET A 176     159.519 151.567  90.449  1.00 51.69           O
ATOM   2617  CB  MET A 176     157.018 151.553  88.443  1.00 63.37           C
ATOM   2618  CG  MET A 176     156.420 151.788  87.099  1.00 63.37           C
ATOM   2619  SD  MET A 176     155.027 150.780  86.739  1.00 63.37           S
ATOM   2620  CE  MET A 176     154.778 151.355  85.075  1.00 63.37           C
ATOM   2621  H   MET A 176     159.797 151.406  87.771  1.00 53.56           H
ATOM   2622  HA  MET A 176     157.808 153.511  88.578  1.00 55.36           H
ATOM   2623  1HB MET A 176     157.361 150.522  88.490  1.00 76.04           H
ATOM   2624  2HB MET A 176     156.245 151.687  89.200  1.00 76.04           H
ATOM   2625  1HG MET A 176     156.131 152.835  87.008  1.00 76.04           H
ATOM   2626  2HG MET A 176     157.174 151.584  86.339  1.00 76.04           H
ATOM   2627  1HE MET A 176     153.949 150.837  84.620  1.00 76.04           H
ATOM   2628  2HE MET A 176     154.576 152.425  85.088  1.00 76.04           H
ATOM   2629  3HE MET A 176     155.680 151.178  84.502  1.00 76.04           H
ATOM   2630  N   ARG A 177     158.094 153.216  90.962  1.00 45.70           N
ATOM   2631  CA  ARG A 177     158.430 153.235  92.362  1.00 44.44           C
ATOM   2632  C   ARG A 177     157.247 153.373  93.271  1.00 50.10           C
ATOM   2633  O   ARG A 177     156.363 154.197  93.047  1.00 52.13           O
ATOM   2634  CB  ARG A 177     159.361 154.385  92.605  1.00 64.70           C
ATOM   2635  CG  ARG A 177     159.688 154.685  94.012  1.00 64.70           C
ATOM   2636  CD  ARG A 177     160.698 155.712  94.060  1.00 64.70           C
ATOM   2637  NE  ARG A 177     160.750 156.332  95.336  1.00 64.70           N
ATOM   2638  CZ  ARG A 177     161.729 157.109  95.772  1.00 64.70           C
ATOM   2639  NH1 ARG A 177     162.811 157.355  95.066  1.00 64.70           N
ATOM   2640  NH2 ARG A 177     161.565 157.631  96.962  1.00 64.70           N
ATOM   2641  H   ARG A 177     157.398 153.867  90.619  1.00 54.84           H
ATOM   2642  HA  ARG A 177     158.939 152.306  92.608  1.00 53.33           H
ATOM   2643  1HB ARG A 177     160.302 154.195  92.088  1.00 77.64           H
ATOM   2644  2HB ARG A 177     158.925 155.284  92.178  1.00 77.64           H
ATOM   2645  1HG ARG A 177     158.811 155.059  94.549  1.00 77.64           H
ATOM   2646  2HG ARG A 177     160.070 153.789  94.512  1.00 77.64           H
ATOM   2647  1HD ARG A 177     161.672 155.264  93.849  1.00 77.64           H
ATOM   2648  2HD ARG A 177     160.478 156.477  93.318  1.00 77.64           H
ATOM   2649  HE  ARG A 177     159.938 156.220  95.986  1.00 77.64           H
ATOM   2650 1HH1 ARG A 177     162.975 156.952  94.127  1.00 77.64           H
ATOM   2651 2HH1 ARG A 177     163.539 157.924  95.482  1.00 77.64           H
ATOM   2652 1HH2 ARG A 177     160.682 157.408  97.468  1.00 77.64           H
ATOM   2653 2HH2 ARG A 177     162.263 158.247  97.370  1.00 77.64           H
ATOM   2654  N   LEU A 178     157.266 152.593  94.327  1.00 50.78           N
ATOM   2655  CA  LEU A 178     156.292 152.695  95.380  1.00 48.43           C
ATOM   2656  C   LEU A 178     157.047 153.121  96.611  1.00 51.64           C
ATOM   2657  O   LEU A 178     158.165 152.661  96.840  1.00 53.75           O
ATOM   2658  CB  LEU A 178     155.627 151.347  95.669  1.00 72.30           C
ATOM   2659  CG  LEU A 178     154.928 150.629  94.520  1.00 72.30           C
ATOM   2660  CD1 LEU A 178     154.443 149.260  95.021  1.00 72.30           C
ATOM   2661  CD2 LEU A 178     153.767 151.441  94.021  1.00 72.30           C
ATOM   2662  H   LEU A 178     158.030 151.918  94.413  1.00 60.94           H
ATOM   2663  HA  LEU A 178     155.555 153.457  95.138  1.00 58.12           H
ATOM   2664  1HB LEU A 178     156.386 150.676  96.059  1.00 86.76           H
ATOM   2665  2HB LEU A 178     154.882 151.497  96.448  1.00 86.76           H
ATOM   2666  HG  LEU A 178     155.632 150.467  93.705  1.00 86.76           H
ATOM   2667 1HD1 LEU A 178     153.947 148.727  94.203  1.00 86.76           H
ATOM   2668 2HD1 LEU A 178     155.294 148.675  95.371  1.00 86.76           H
ATOM   2669 3HD1 LEU A 178     153.734 149.393  95.839  1.00 86.76           H
ATOM   2670 1HD2 LEU A 178     153.277 150.899  93.206  1.00 86.76           H
ATOM   2671 2HD2 LEU A 178     153.052 151.595  94.829  1.00 86.76           H
ATOM   2672 3HD2 LEU A 178     154.113 152.404  93.651  1.00 86.76           H
ATOM   2673  N   ASP A 179     156.429 153.888  97.491  1.00 53.15           N
ATOM   2674  CA  ASP A 179     157.137 154.179  98.729  1.00 52.89           C
ATOM   2675  C   ASP A 179     156.837 153.128  99.780  1.00 54.58           C
ATOM   2676  O   ASP A 179     157.318 153.196 100.904  1.00 56.62           O
ATOM   2677  CB  ASP A 179     156.880 155.591  99.228  1.00 68.19           C
ATOM   2678  CG  ASP A 179     157.596 156.688  98.373  1.00 68.19           C
ATOM   2679  OD1 ASP A 179     158.607 156.401  97.728  1.00 68.19           O
ATOM   2680  OD2 ASP A 179     157.135 157.807  98.398  1.00 68.19           O
ATOM   2681  H   ASP A 179     155.517 154.283  97.301  1.00 63.78           H
ATOM   2682  HA  ASP A 179     158.205 154.126  98.529  1.00 63.47           H
ATOM   2683  1HB ASP A 179     155.808 155.787  99.231  1.00 81.83           H
ATOM   2684  2HB ASP A 179     157.225 155.674 100.261  1.00 81.83           H
ATOM   2685  N   LEU A 180     156.053 152.136  99.402  1.00 56.26           N
ATOM   2686  CA  LEU A 180     155.775 151.042 100.291  1.00 56.99           C
ATOM   2687  C   LEU A 180     157.005 150.189 100.369  1.00 52.62           C
ATOM   2688  O   LEU A 180     157.529 149.727  99.354  1.00 52.63           O
ATOM   2689  CB  LEU A 180     154.608 150.212  99.781  1.00 79.43           C
ATOM   2690  CG  LEU A 180     154.286 148.942 100.565  1.00 79.43           C
ATOM   2691  CD1 LEU A 180     153.877 149.249 101.956  1.00 79.43           C
ATOM   2692  CD2 LEU A 180     153.160 148.252  99.880  1.00 79.43           C
ATOM   2693  H   LEU A 180     155.677 152.141  98.470  1.00 67.51           H
ATOM   2694  HA  LEU A 180     155.550 151.446 101.280  1.00 68.39           H
ATOM   2695  1HB LEU A 180     153.723 150.828  99.788  1.00 95.32           H
ATOM   2696  2HB LEU A 180     154.817 149.924  98.751  1.00 95.32           H
ATOM   2697  HG  LEU A 180     155.160 148.292 100.597  1.00 95.32           H
ATOM   2698 1HD1 LEU A 180     153.639 148.324 102.480  1.00 95.32           H
ATOM   2699 2HD1 LEU A 180     154.665 149.749 102.480  1.00 95.32           H
ATOM   2700 3HD1 LEU A 180     153.020 149.874 101.919  1.00 95.32           H
ATOM   2701 1HD2 LEU A 180     152.919 147.352 100.423  1.00 95.32           H
ATOM   2702 2HD2 LEU A 180     152.287 148.903  99.861  1.00 95.32           H
ATOM   2703 3HD2 LEU A 180     153.444 147.999  98.858  1.00 95.32           H
ATOM   2704  N   ALA A 181     157.455 149.973 101.573  1.00 51.44           N
ATOM   2705  CA  ALA A 181     158.678 149.254 101.823  1.00 49.43           C
ATOM   2706  C   ALA A 181     158.689 148.685 103.219  1.00 52.35           C
ATOM   2707  O   ALA A 181     157.728 148.861 103.976  1.00 52.31           O
ATOM   2708  CB  ALA A 181     159.816 150.174 101.604  1.00 69.00           C
ATOM   2709  H   ALA A 181     156.954 150.398 102.340  1.00 61.73           H
ATOM   2710  HA  ALA A 181     158.746 148.424 101.118  1.00 59.32           H
ATOM   2711  1HB ALA A 181     160.741 149.688 101.748  1.00 82.80           H
ATOM   2712  2HB ALA A 181     159.766 150.541 100.598  1.00 82.80           H
ATOM   2713  3HB ALA A 181     159.727 150.995 102.306  1.00 82.80           H
ATOM   2714  N   GLY A 182     159.776 148.027 103.575  1.00 52.39           N
ATOM   2715  CA  GLY A 182     159.893 147.349 104.857  1.00 58.93           C
ATOM   2716  C   GLY A 182     159.598 148.217 106.071  1.00 55.48           C
ATOM   2717  O   GLY A 182     159.052 147.710 107.061  1.00 56.17           O
ATOM   2718  H   GLY A 182     160.560 147.982 102.917  1.00 62.87           H
ATOM   2719  1HA GLY A 182     159.234 146.493 104.866  1.00 70.72           H
ATOM   2720  2HA GLY A 182     160.899 146.947 104.942  1.00 70.72           H
ATOM   2721  N   ARG A 183     159.897 149.507 106.023  1.00 50.42           N
ATOM   2722  CA  ARG A 183     159.618 150.337 107.163  1.00 48.19           C
ATOM   2723  C   ARG A 183     158.127 150.469 107.396  1.00 50.30           C
ATOM   2724  O   ARG A 183     157.694 150.605 108.544  1.00 55.37           O
ATOM   2725  CB  ARG A 183     160.251 151.682 107.010  1.00 72.08           C
ATOM   2726  CG  ARG A 183     160.191 152.524 108.257  1.00 72.08           C
ATOM   2727  CD  ARG A 183     161.116 153.643 108.173  1.00 72.08           C
ATOM   2728  NE  ARG A 183     162.453 153.146 108.010  1.00 72.08           N
ATOM   2729  CZ  ARG A 183     163.530 153.843 107.704  1.00 72.08           C
ATOM   2730  NH1 ARG A 183     163.491 155.150 107.546  1.00 72.08           N
ATOM   2731  NH2 ARG A 183     164.614 153.148 107.558  1.00 72.08           N
ATOM   2732  H   ARG A 183     160.381 149.919 105.221  1.00 60.50           H
ATOM   2733  HA  ARG A 183     160.069 149.863 108.037  1.00 57.83           H
ATOM   2734  1HB ARG A 183     161.281 151.547 106.704  1.00 86.50           H
ATOM   2735  2HB ARG A 183     159.749 152.228 106.211  1.00 86.50           H
ATOM   2736  1HG ARG A 183     159.182 152.916 108.390  1.00 86.50           H
ATOM   2737  2HG ARG A 183     160.466 151.914 109.119  1.00 86.50           H
ATOM   2738  1HD ARG A 183     160.864 154.263 107.313  1.00 86.50           H
ATOM   2739  2HD ARG A 183     161.072 154.231 109.090  1.00 86.50           H
ATOM   2740  HE  ARG A 183     162.608 152.123 108.083  1.00 86.50           H
ATOM   2741 1HH1 ARG A 183     162.623 155.638 107.677  1.00 86.50           H
ATOM   2742 2HH1 ARG A 183     164.338 155.668 107.248  1.00 86.50           H
ATOM   2743 1HH2 ARG A 183     164.538 152.128 107.658  1.00 86.50           H
ATOM   2744 2HH2 ARG A 183     165.524 153.559 107.346  1.00 86.50           H
ATOM   2745  N   ASP A 184     157.334 150.509 106.322  1.00 46.77           N
ATOM   2746  CA  ASP A 184     155.896 150.634 106.465  1.00 50.65           C
ATOM   2747  C   ASP A 184     155.334 149.327 106.879  1.00 53.41           C
ATOM   2748  O   ASP A 184     154.351 149.275 107.611  1.00 53.07           O
ATOM   2749  CB  ASP A 184     155.201 151.063 105.199  1.00 60.90           C
ATOM   2750  CG  ASP A 184     155.371 152.505 104.821  1.00 60.90           C
ATOM   2751  OD1 ASP A 184     155.746 153.315 105.635  1.00 60.90           O
ATOM   2752  OD2 ASP A 184     155.088 152.783 103.687  1.00 60.90           O
ATOM   2753  H   ASP A 184     157.723 150.376 105.391  1.00 56.12           H
ATOM   2754  HA  ASP A 184     155.682 151.368 107.242  1.00 60.78           H
ATOM   2755  1HB ASP A 184     155.596 150.461 104.391  1.00 73.08           H
ATOM   2756  2HB ASP A 184     154.135 150.843 105.274  1.00 73.08           H
ATOM   2757  N   LEU A 185     155.946 148.255 106.413  1.00 49.81           N
ATOM   2758  CA  LEU A 185     155.447 146.962 106.785  1.00 46.91           C
ATOM   2759  C   LEU A 185     155.663 146.799 108.271  1.00 54.37           C
ATOM   2760  O   LEU A 185     154.802 146.267 108.972  1.00 52.60           O
ATOM   2761  CB  LEU A 185     156.176 145.859 106.027  1.00 70.70           C
ATOM   2762  CG  LEU A 185     155.959 145.820 104.510  1.00 70.70           C
ATOM   2763  CD1 LEU A 185     156.825 144.764 103.918  1.00 70.70           C
ATOM   2764  CD2 LEU A 185     154.538 145.545 104.176  1.00 70.70           C
ATOM   2765  H   LEU A 185     156.723 148.373 105.755  1.00 59.77           H
ATOM   2766  HA  LEU A 185     154.379 146.916 106.598  1.00 56.29           H
ATOM   2767  1HB LEU A 185     157.238 145.973 106.209  1.00 84.84           H
ATOM   2768  2HB LEU A 185     155.871 144.900 106.430  1.00 84.84           H
ATOM   2769  HG  LEU A 185     156.249 146.777 104.083  1.00 84.84           H
ATOM   2770 1HD1 LEU A 185     156.688 144.747 102.851  1.00 84.84           H
ATOM   2771 2HD1 LEU A 185     157.855 144.959 104.135  1.00 84.84           H
ATOM   2772 3HD1 LEU A 185     156.534 143.801 104.332  1.00 84.84           H
ATOM   2773 1HD2 LEU A 185     154.434 145.528 103.093  1.00 84.84           H
ATOM   2774 2HD2 LEU A 185     154.234 144.577 104.589  1.00 84.84           H
ATOM   2775 3HD2 LEU A 185     153.899 146.321 104.573  1.00 84.84           H
ATOM   2776  N   THR A 186     156.785 147.307 108.764  1.00 51.29           N
ATOM   2777  CA  THR A 186     157.096 147.223 110.169  1.00 44.65           C
ATOM   2778  C   THR A 186     156.083 148.032 110.946  1.00 47.09           C
ATOM   2779  O   THR A 186     155.576 147.569 111.966  1.00 52.41           O
ATOM   2780  CB  THR A 186     158.500 147.756 110.469  1.00 68.82           C
ATOM   2781  OG1 THR A 186     159.460 147.002 109.733  1.00 68.82           O
ATOM   2782  CG2 THR A 186     158.804 147.597 111.972  1.00 68.82           C
ATOM   2783  H   THR A 186     157.465 147.707 108.120  1.00 61.55           H
ATOM   2784  HA  THR A 186     157.032 146.184 110.487  1.00 53.58           H
ATOM   2785  HB  THR A 186     158.568 148.803 110.185  1.00 82.58           H
ATOM   2786  HG1 THR A 186     159.321 147.146 108.767  1.00 82.58           H
ATOM   2787 1HG2 THR A 186     159.807 147.964 112.181  1.00 82.58           H
ATOM   2788 2HG2 THR A 186     158.089 148.165 112.570  1.00 82.58           H
ATOM   2789 3HG2 THR A 186     158.743 146.546 112.244  1.00 82.58           H
ATOM   2790  N   ASP A 187     155.755 149.232 110.466  1.00 45.93           N
ATOM   2791  CA  ASP A 187     154.808 150.073 111.176  1.00 47.61           C
ATOM   2792  C   ASP A 187     153.427 149.411 111.170  1.00 50.50           C
ATOM   2793  O   ASP A 187     152.685 149.466 112.156  1.00 53.03           O
ATOM   2794  CB  ASP A 187     154.726 151.437 110.493  1.00 59.24           C
ATOM   2795  CG  ASP A 187     154.112 152.536 111.348  1.00 59.24           C
ATOM   2796  OD1 ASP A 187     154.794 153.000 112.250  1.00 59.24           O
ATOM   2797  OD2 ASP A 187     152.965 152.909 111.127  1.00 59.24           O
ATOM   2798  H   ASP A 187     156.233 149.598 109.637  1.00 55.12           H
ATOM   2799  HA  ASP A 187     155.143 150.193 112.206  1.00 57.13           H
ATOM   2800  1HB ASP A 187     155.729 151.743 110.182  1.00 71.09           H
ATOM   2801  2HB ASP A 187     154.136 151.336 109.577  1.00 71.09           H
ATOM   2802  N   TYR A 188     153.080 148.771 110.062  1.00 46.93           N
ATOM   2803  CA  TYR A 188     151.819 148.086 109.959  1.00 46.46           C
ATOM   2804  C   TYR A 188     151.770 146.976 110.958  1.00 50.66           C
ATOM   2805  O   TYR A 188     150.749 146.792 111.616  1.00 53.05           O
ATOM   2806  CB  TYR A 188     151.569 147.564 108.577  1.00 62.66           C
ATOM   2807  CG  TYR A 188     150.276 146.879 108.451  1.00 62.66           C
ATOM   2808  CD1 TYR A 188     149.130 147.597 108.466  1.00 62.66           C
ATOM   2809  CD2 TYR A 188     150.232 145.555 108.281  1.00 62.66           C
ATOM   2810  CE1 TYR A 188     147.936 146.986 108.303  1.00 62.66           C
ATOM   2811  CE2 TYR A 188     149.034 144.934 108.116  1.00 62.66           C
ATOM   2812  CZ  TYR A 188     147.893 145.650 108.125  1.00 62.66           C
ATOM   2813  OH  TYR A 188     146.690 145.026 107.958  1.00 62.66           O
ATOM   2814  H   TYR A 188     153.696 148.804 109.250  1.00 56.32           H
ATOM   2815  HA  TYR A 188     151.027 148.789 110.207  1.00 55.75           H
ATOM   2816  1HB TYR A 188     151.601 148.387 107.862  1.00 75.19           H
ATOM   2817  2HB TYR A 188     152.356 146.865 108.301  1.00 75.19           H
ATOM   2818  HD1 TYR A 188     149.166 148.673 108.605  1.00 75.19           H
ATOM   2819  HD2 TYR A 188     151.154 144.991 108.267  1.00 75.19           H
ATOM   2820  HE1 TYR A 188     147.016 147.575 108.310  1.00 75.19           H
ATOM   2821  HE2 TYR A 188     148.987 143.858 107.971  1.00 75.19           H
ATOM   2822  HH  TYR A 188     145.996 145.689 107.887  1.00 75.19           H
ATOM   2823  N   LEU A 189     152.852 146.214 111.067  1.00 46.79           N
ATOM   2824  CA  LEU A 189     152.887 145.126 112.011  1.00 45.72           C
ATOM   2825  C   LEU A 189     152.737 145.675 113.432  1.00 49.14           C
ATOM   2826  O   LEU A 189     151.996 145.127 114.248  1.00 52.42           O
ATOM   2827  CB  LEU A 189     154.176 144.316 111.855  1.00 66.90           C
ATOM   2828  CG  LEU A 189     154.375 143.057 112.752  1.00 66.90           C
ATOM   2829  CD1 LEU A 189     153.255 142.046 112.550  1.00 66.90           C
ATOM   2830  CD2 LEU A 189     155.703 142.401 112.366  1.00 66.90           C
ATOM   2831  H   LEU A 189     153.647 146.372 110.441  1.00 56.15           H
ATOM   2832  HA  LEU A 189     152.067 144.477 111.762  1.00 54.86           H
ATOM   2833  1HB LEU A 189     154.256 144.004 110.831  1.00 80.28           H
ATOM   2834  2HB LEU A 189     155.013 144.988 112.053  1.00 80.28           H
ATOM   2835  HG  LEU A 189     154.393 143.353 113.800  1.00 80.28           H
ATOM   2836 1HD1 LEU A 189     153.435 141.174 113.182  1.00 80.28           H
ATOM   2837 2HD1 LEU A 189     152.324 142.478 112.827  1.00 80.28           H
ATOM   2838 3HD1 LEU A 189     153.218 141.730 111.509  1.00 80.28           H
ATOM   2839 1HD2 LEU A 189     155.878 141.519 112.986  1.00 80.28           H
ATOM   2840 2HD2 LEU A 189     155.670 142.104 111.315  1.00 80.28           H
ATOM   2841 3HD2 LEU A 189     156.509 143.103 112.509  1.00 80.28           H
ATOM   2842  N   MET A 190     153.360 146.807 113.738  1.00 49.66           N
ATOM   2843  CA  MET A 190     153.188 147.327 115.082  1.00 49.26           C
ATOM   2844  C   MET A 190     151.705 147.553 115.350  1.00 48.83           C
ATOM   2845  O   MET A 190     151.215 147.220 116.427  1.00 53.15           O
ATOM   2846  CB  MET A 190     153.955 148.638 115.258  1.00 69.53           C
ATOM   2847  CG  MET A 190     155.448 148.472 115.243  1.00 69.53           C
ATOM   2848  SD  MET A 190     156.374 149.983 115.178  1.00 69.53           S
ATOM   2849  CE  MET A 190     156.251 150.666 116.806  1.00 69.53           C
ATOM   2850  H   MET A 190     153.998 147.242 113.063  1.00 59.59           H
ATOM   2851  HA  MET A 190     153.558 146.593 115.796  1.00 59.11           H
ATOM   2852  1HB MET A 190     153.682 149.333 114.467  1.00 83.44           H
ATOM   2853  2HB MET A 190     153.672 149.094 116.210  1.00 83.44           H
ATOM   2854  1HG MET A 190     155.732 147.970 116.140  1.00 83.44           H
ATOM   2855  2HG MET A 190     155.740 147.863 114.404  1.00 83.44           H
ATOM   2856  1HE MET A 190     156.812 151.601 116.857  1.00 83.44           H
ATOM   2857  2HE MET A 190     155.215 150.869 117.034  1.00 83.44           H
ATOM   2858  3HE MET A 190     156.658 149.966 117.537  1.00 83.44           H
ATOM   2859  N   LYS A 191     150.980 148.099 114.376  1.00 46.85           N
ATOM   2860  CA  LYS A 191     149.554 148.333 114.567  1.00 50.19           C
ATOM   2861  C   LYS A 191     148.711 147.070 114.564  1.00 51.22           C
ATOM   2862  O   LYS A 191     147.795 146.923 115.359  1.00 58.39           O
ATOM   2863  CB  LYS A 191     149.001 149.238 113.481  1.00 69.37           C
ATOM   2864  CG  LYS A 191     149.466 150.651 113.544  1.00 69.37           C
ATOM   2865  CD  LYS A 191     148.789 151.486 112.460  1.00 69.37           C
ATOM   2866  CE  LYS A 191     149.277 152.934 112.456  1.00 69.37           C
ATOM   2867  NZ  LYS A 191     150.718 153.013 112.060  1.00 69.37           N
ATOM   2868  H   LYS A 191     151.459 148.407 113.521  1.00 56.22           H
ATOM   2869  HA  LYS A 191     149.419 148.816 115.534  1.00 60.23           H
ATOM   2870  1HB LYS A 191     149.288 148.838 112.505  1.00 83.24           H
ATOM   2871  2HB LYS A 191     147.912 149.235 113.528  1.00 83.24           H
ATOM   2872  1HG LYS A 191     149.233 151.066 114.525  1.00 83.24           H
ATOM   2873  2HG LYS A 191     150.547 150.667 113.405  1.00 83.24           H
ATOM   2874  1HD LYS A 191     148.999 151.043 111.484  1.00 83.24           H
ATOM   2875  2HD LYS A 191     147.708 151.483 112.617  1.00 83.24           H
ATOM   2876  1HE LYS A 191     148.684 153.506 111.741  1.00 83.24           H
ATOM   2877  2HE LYS A 191     149.155 153.371 113.446  1.00 83.24           H
ATOM   2878  1HZ LYS A 191     151.052 153.960 112.037  1.00 83.24           H
ATOM   2879  2HZ LYS A 191     151.288 152.497 112.721  1.00 83.24           H
ATOM   2880  3HZ LYS A 191     150.838 152.611 111.132  1.00 83.24           H
ATOM   2881  N   ILE A 192     149.012 146.120 113.703  1.00 49.11           N
ATOM   2882  CA  ILE A 192     148.166 144.944 113.610  1.00 55.29           C
ATOM   2883  C   ILE A 192     148.240 144.150 114.903  1.00 58.81           C
ATOM   2884  O   ILE A 192     147.252 143.567 115.333  1.00 60.94           O
ATOM   2885  CB  ILE A 192     148.563 144.089 112.396  1.00 71.44           C
ATOM   2886  CG1 ILE A 192     147.475 143.140 111.992  1.00 71.44           C
ATOM   2887  CG2 ILE A 192     149.739 143.293 112.729  1.00 71.44           C
ATOM   2888  CD1 ILE A 192     147.716 142.505 110.628  1.00 71.44           C
ATOM   2889  H   ILE A 192     149.778 146.265 113.045  1.00 58.93           H
ATOM   2890  HA  ILE A 192     147.136 145.270 113.472  1.00 66.35           H
ATOM   2891  HB  ILE A 192     148.797 144.756 111.561  1.00 85.73           H
ATOM   2892 1HG1 ILE A 192     147.393 142.355 112.737  1.00 85.73           H
ATOM   2893 2HG1 ILE A 192     146.523 143.677 111.962  1.00 85.73           H
ATOM   2894 1HG2 ILE A 192     150.087 142.727 111.889  1.00 85.73           H
ATOM   2895 2HG2 ILE A 192     150.471 143.941 113.018  1.00 85.73           H
ATOM   2896 3HG2 ILE A 192     149.534 142.608 113.536  1.00 85.73           H
ATOM   2897 1HD1 ILE A 192     146.938 141.864 110.407  1.00 85.73           H
ATOM   2898 2HD1 ILE A 192     147.757 143.278 109.888  1.00 85.73           H
ATOM   2899 3HD1 ILE A 192     148.626 141.934 110.594  1.00 85.73           H
ATOM   2900  N   LEU A 193     149.377 144.191 115.583  1.00 54.01           N
ATOM   2901  CA  LEU A 193     149.551 143.449 116.811  1.00 54.24           C
ATOM   2902  C   LEU A 193     148.746 143.978 117.980  1.00 57.24           C
ATOM   2903  O   LEU A 193     148.601 143.276 118.994  1.00 60.24           O
ATOM   2904  CB  LEU A 193     151.028 143.417 117.199  1.00 76.47           C
ATOM   2905  CG  LEU A 193     151.972 142.606 116.304  1.00 76.47           C
ATOM   2906  CD1 LEU A 193     153.410 142.852 116.749  1.00 76.47           C
ATOM   2907  CD2 LEU A 193     151.650 141.125 116.403  1.00 76.47           C
ATOM   2908  H   LEU A 193     150.182 144.682 115.173  1.00 64.81           H
ATOM   2909  HA  LEU A 193     149.205 142.438 116.628  1.00 65.09           H
ATOM   2910  1HB LEU A 193     151.389 144.451 117.185  1.00 91.76           H
ATOM   2911  2HB LEU A 193     151.117 143.044 118.204  1.00 91.76           H
ATOM   2912  HG  LEU A 193     151.867 142.925 115.276  1.00 91.76           H
ATOM   2913 1HD1 LEU A 193     154.092 142.286 116.114  1.00 91.76           H
ATOM   2914 2HD1 LEU A 193     153.639 143.919 116.663  1.00 91.76           H
ATOM   2915 3HD1 LEU A 193     153.532 142.535 117.782  1.00 91.76           H
ATOM   2916 1HD2 LEU A 193     152.340 140.574 115.765  1.00 91.76           H
ATOM   2917 2HD2 LEU A 193     151.764 140.796 117.435  1.00 91.76           H
ATOM   2918 3HD2 LEU A 193     150.640 140.919 116.070  1.00 91.76           H
ATOM   2919  N   THR A 194     148.140 145.155 117.851  1.00 54.79           N
ATOM   2920  CA  THR A 194     147.368 145.645 118.966  1.00 56.88           C
ATOM   2921  C   THR A 194     146.110 144.837 119.070  1.00 56.62           C
ATOM   2922  O   THR A 194     145.535 144.713 120.145  1.00 60.27           O
ATOM   2923  CB  THR A 194     147.007 147.129 118.845  1.00 75.48           C
ATOM   2924  OG1 THR A 194     146.183 147.349 117.705  1.00 75.48           O
ATOM   2925  CG2 THR A 194     148.272 147.921 118.709  1.00 75.48           C
ATOM   2926  H   THR A 194     148.205 145.714 116.992  1.00 65.75           H
ATOM   2927  HA  THR A 194     147.932 145.508 119.880  1.00 68.26           H
ATOM   2928  HB  THR A 194     146.471 147.454 119.727  1.00 90.58           H
ATOM   2929  HG1 THR A 194     145.274 147.096 117.908  1.00 90.58           H
ATOM   2930 1HG2 THR A 194     148.029 148.978 118.627  1.00 90.58           H
ATOM   2931 2HG2 THR A 194     148.894 147.753 119.591  1.00 90.58           H
ATOM   2932 3HG2 THR A 194     148.815 147.604 117.820  1.00 90.58           H
ATOM   2933  N   GLU A 195     145.741 144.126 118.012  1.00 56.59           N
ATOM   2934  CA  GLU A 195     144.536 143.337 118.035  1.00 59.27           C
ATOM   2935  C   GLU A 195     144.618 142.231 119.077  1.00 62.23           C
ATOM   2936  O   GLU A 195     143.580 141.816 119.601  1.00 65.76           O
ATOM   2937  CB  GLU A 195     144.282 142.697 116.671  1.00 75.88           C
ATOM   2938  CG  GLU A 195     143.943 143.672 115.538  1.00 75.88           C
ATOM   2939  CD  GLU A 195     143.642 142.961 114.189  1.00 75.88           C
ATOM   2940  OE1 GLU A 195     143.490 141.750 114.178  1.00 75.88           O
ATOM   2941  OE2 GLU A 195     143.542 143.624 113.183  1.00 75.88           O
ATOM   2942  H   GLU A 195     146.263 144.170 117.130  1.00 67.91           H
ATOM   2943  HA  GLU A 195     143.700 143.990 118.281  1.00 71.12           H
ATOM   2944  1HB GLU A 195     145.170 142.137 116.368  1.00 91.06           H
ATOM   2945  2HB GLU A 195     143.467 141.985 116.757  1.00 91.06           H
ATOM   2946  1HG GLU A 195     143.078 144.262 115.835  1.00 91.06           H
ATOM   2947  2HG GLU A 195     144.779 144.358 115.402  1.00 91.06           H
ATOM   2948  N   ARG A 196     145.844 141.774 119.399  1.00 61.25           N
ATOM   2949  CA  ARG A 196     146.077 140.678 120.326  1.00 67.27           C
ATOM   2950  C   ARG A 196     146.528 141.193 121.684  1.00 65.75           C
ATOM   2951  O   ARG A 196     146.957 140.422 122.557  1.00 67.05           O
ATOM   2952  CB  ARG A 196     147.138 139.756 119.785  1.00 88.25           C
ATOM   2953  CG  ARG A 196     146.809 139.078 118.491  1.00 88.25           C
ATOM   2954  CD  ARG A 196     147.934 138.223 118.023  1.00 88.25           C
ATOM   2955  NE  ARG A 196     148.068 136.975 118.729  1.00 88.25           N
ATOM   2956  CZ  ARG A 196     147.439 135.816 118.384  1.00 88.25           C
ATOM   2957  NH1 ARG A 196     146.639 135.734 117.333  1.00 88.25           N
ATOM   2958  NH2 ARG A 196     147.628 134.719 119.082  1.00 88.25           N
ATOM   2959  H   ARG A 196     146.675 142.224 119.003  1.00 73.50           H
ATOM   2960  HA  ARG A 196     145.148 140.121 120.450  1.00 80.72           H
ATOM   2961  1HB ARG A 196     148.022 140.350 119.596  1.00105.90           H
ATOM   2962  2HB ARG A 196     147.391 138.996 120.524  1.00105.90           H
ATOM   2963  1HG ARG A 196     145.930 138.451 118.622  1.00105.90           H
ATOM   2964  2HG ARG A 196     146.609 139.826 117.719  1.00105.90           H
ATOM   2965  1HD ARG A 196     147.808 137.990 117.035  1.00105.90           H
ATOM   2966  2HD ARG A 196     148.866 138.769 118.124  1.00105.90           H
ATOM   2967  HE  ARG A 196     148.737 136.941 119.493  1.00105.90           H
ATOM   2968 1HH1 ARG A 196     146.469 136.557 116.717  1.00105.90           H
ATOM   2969 2HH1 ARG A 196     146.236 134.801 117.129  1.00105.90           H
ATOM   2970 1HH2 ARG A 196     148.213 134.717 119.903  1.00105.90           H
ATOM   2971 2HH2 ARG A 196     147.161 133.845 118.781  1.00105.90           H
ATOM   2972  N   GLY A 197     146.446 142.498 121.864  1.00 63.13           N
ATOM   2973  CA  GLY A 197     146.830 143.096 123.113  1.00 62.40           C
ATOM   2974  C   GLY A 197     148.294 143.435 123.243  1.00 62.62           C
ATOM   2975  O   GLY A 197     148.773 143.659 124.357  1.00 62.74           O
ATOM   2976  H   GLY A 197     146.084 143.106 121.127  1.00 75.76           H
ATOM   2977  1HA GLY A 197     146.257 144.006 123.239  1.00 74.88           H
ATOM   2978  2HA GLY A 197     146.531 142.442 123.926  1.00 74.88           H
ATOM   2979  N   TYR A 198     149.042 143.521 122.159  1.00 63.84           N
ATOM   2980  CA  TYR A 198     150.427 143.850 122.379  1.00 63.09           C
ATOM   2981  C   TYR A 198     150.589 145.282 121.965  1.00 64.46           C
ATOM   2982  O   TYR A 198     149.982 145.704 120.993  1.00 65.74           O
ATOM   2983  CB  TYR A 198     151.283 142.965 121.546  1.00 86.18           C
ATOM   2984  CG  TYR A 198     150.968 141.554 121.761  1.00 86.18           C
ATOM   2985  CD1 TYR A 198     150.965 140.984 122.999  1.00 86.18           C
ATOM   2986  CD2 TYR A 198     150.688 140.809 120.674  1.00 86.18           C
ATOM   2987  CE1 TYR A 198     150.673 139.656 123.129  1.00 86.18           C
ATOM   2988  CE2 TYR A 198     150.422 139.508 120.793  1.00 86.18           C
ATOM   2989  CZ  TYR A 198     150.404 138.916 122.000  1.00 86.18           C
ATOM   2990  OH  TYR A 198     150.151 137.564 122.064  1.00 86.18           O
ATOM   2991  H   TYR A 198     148.703 143.372 121.203  1.00 76.61           H
ATOM   2992  HA  TYR A 198     150.693 143.764 123.430  1.00 75.71           H
ATOM   2993  1HB TYR A 198     151.156 143.205 120.498  1.00103.42           H
ATOM   2994  2HB TYR A 198     152.319 143.125 121.814  1.00103.42           H
ATOM   2995  HD1 TYR A 198     151.186 141.569 123.879  1.00103.42           H
ATOM   2996  HD2 TYR A 198     150.694 141.263 119.687  1.00103.42           H
ATOM   2997  HE1 TYR A 198     150.668 139.192 124.117  1.00103.42           H
ATOM   2998  HE2 TYR A 198     150.222 138.925 119.908  1.00103.42           H
ATOM   2999  HH  TYR A 198     150.199 137.192 121.153  1.00103.42           H
ATOM   3000  N   SER A 199     151.415 146.042 122.645  1.00 63.06           N
ATOM   3001  CA  SER A 199     151.559 147.420 122.223  1.00 67.85           C
ATOM   3002  C   SER A 199     152.981 147.864 122.101  1.00 68.36           C
ATOM   3003  O   SER A 199     153.685 148.030 123.085  1.00 69.60           O
ATOM   3004  CB  SER A 199     150.830 148.310 123.180  1.00 85.93           C
ATOM   3005  OG  SER A 199     151.009 149.647 122.857  1.00 85.93           O
ATOM   3006  H   SER A 199     151.913 145.687 123.464  1.00 75.67           H
ATOM   3007  HA  SER A 199     151.104 147.536 121.239  1.00 81.42           H
ATOM   3008  1HB SER A 199     149.781 148.070 123.136  1.00103.12           H
ATOM   3009  2HB SER A 199     151.168 148.121 124.202  1.00103.12           H
ATOM   3010  HG  SER A 199     150.441 150.134 123.469  1.00103.12           H
ATOM   3011  N   PHE A 200     153.386 148.084 120.873  1.00 65.44           N
ATOM   3012  CA  PHE A 200     154.731 148.496 120.567  1.00 64.68           C
ATOM   3013  C   PHE A 200     154.673 149.921 120.099  1.00 63.76           C
ATOM   3014  O   PHE A 200     154.087 150.212 119.060  1.00 65.98           O
ATOM   3015  CB  PHE A 200     155.317 147.576 119.516  1.00 88.31           C
ATOM   3016  CG  PHE A 200     155.498 146.189 120.022  1.00 88.31           C
ATOM   3017  CD1 PHE A 200     154.512 145.269 119.866  1.00 88.31           C
ATOM   3018  CD2 PHE A 200     156.656 145.795 120.659  1.00 88.31           C
ATOM   3019  CE1 PHE A 200     154.679 144.007 120.322  1.00 88.31           C
ATOM   3020  CE2 PHE A 200     156.816 144.542 121.115  1.00 88.31           C
ATOM   3021  CZ  PHE A 200     155.834 143.647 120.949  1.00 88.31           C
ATOM   3022  H   PHE A 200     152.724 147.946 120.124  1.00 78.53           H
ATOM   3023  HA  PHE A 200     155.338 148.448 121.472  1.00 77.62           H
ATOM   3024  1HB PHE A 200     154.645 147.538 118.659  1.00105.97           H
ATOM   3025  2HB PHE A 200     156.264 147.949 119.152  1.00105.97           H
ATOM   3026  HD1 PHE A 200     153.585 145.549 119.364  1.00105.97           H
ATOM   3027  HD2 PHE A 200     157.456 146.483 120.799  1.00105.97           H
ATOM   3028  HE1 PHE A 200     153.886 143.286 120.180  1.00105.97           H
ATOM   3029  HE2 PHE A 200     157.742 144.257 121.614  1.00105.97           H
ATOM   3030  HZ  PHE A 200     155.970 142.645 121.314  1.00105.97           H
ATOM   3031  N   VAL A 201     155.190 150.814 120.912  1.00 62.29           N
ATOM   3032  CA  VAL A 201     155.121 152.234 120.659  1.00 63.29           C
ATOM   3033  C   VAL A 201     156.459 152.919 120.493  1.00 61.36           C
ATOM   3034  O   VAL A 201     156.601 153.789 119.632  1.00 61.61           O
ATOM   3035  CB  VAL A 201     154.344 152.904 121.786  1.00 89.44           C
ATOM   3036  CG1 VAL A 201     154.325 154.416 121.603  1.00 89.44           C
ATOM   3037  CG2 VAL A 201     152.936 152.341 121.787  1.00 89.44           C
ATOM   3038  H   VAL A 201     155.653 150.490 121.764  1.00 74.75           H
ATOM   3039  HA  VAL A 201     154.562 152.378 119.735  1.00 75.95           H
ATOM   3040  HB  VAL A 201     154.827 152.688 122.741  1.00107.33           H
ATOM   3041 1HG1 VAL A 201     153.760 154.866 122.415  1.00107.33           H
ATOM   3042 2HG1 VAL A 201     155.334 154.827 121.614  1.00107.33           H
ATOM   3043 3HG1 VAL A 201     153.851 154.661 120.652  1.00107.33           H
ATOM   3044 1HG2 VAL A 201     152.361 152.793 122.590  1.00107.33           H
ATOM   3045 2HG2 VAL A 201     152.457 152.554 120.832  1.00107.33           H
ATOM   3046 3HG2 VAL A 201     152.965 151.263 121.940  1.00107.33           H
ATOM   3047  N   THR A 202     157.404 152.598 121.364  1.00 66.84           N
ATOM   3048  CA  THR A 202     158.654 153.338 121.398  1.00 70.23           C
ATOM   3049  C   THR A 202     159.519 152.928 120.252  1.00 70.04           C
ATOM   3050  O   THR A 202     159.261 151.919 119.591  1.00 67.37           O
ATOM   3051  CB  THR A 202     159.435 153.116 122.717  1.00 92.66           C
ATOM   3052  OG1 THR A 202     159.889 151.749 122.832  1.00 92.66           O
ATOM   3053  CG2 THR A 202     158.513 153.411 123.862  1.00 92.66           C
ATOM   3054  H   THR A 202     157.245 151.834 122.032  1.00 80.21           H
ATOM   3055  HA  THR A 202     158.441 154.404 121.298  1.00 84.28           H
ATOM   3056  HB  THR A 202     160.291 153.778 122.763  1.00111.19           H
ATOM   3057  HG1 THR A 202     160.417 151.647 123.696  1.00111.19           H
ATOM   3058 1HG2 THR A 202     159.053 153.263 124.800  1.00111.19           H
ATOM   3059 2HG2 THR A 202     158.173 154.444 123.791  1.00111.19           H
ATOM   3060 3HG2 THR A 202     157.655 152.742 123.834  1.00111.19           H
ATOM   3061  N   THR A 203     160.563 153.685 120.016  1.00 67.14           N
ATOM   3062  CA  THR A 203     161.453 153.339 118.948  1.00 63.84           C
ATOM   3063  C   THR A 203     162.118 152.016 119.241  1.00 63.64           C
ATOM   3064  O   THR A 203     162.318 151.212 118.334  1.00 64.57           O
ATOM   3065  CB  THR A 203     162.471 154.424 118.663  1.00 90.76           C
ATOM   3066  OG1 THR A 203     161.800 155.615 118.305  1.00 90.76           O
ATOM   3067  CG2 THR A 203     163.253 154.016 117.504  1.00 90.76           C
ATOM   3068  H   THR A 203     160.712 154.521 120.587  1.00 80.57           H
ATOM   3069  HA  THR A 203     160.861 153.220 118.043  1.00 76.61           H
ATOM   3070  HB  THR A 203     163.116 154.607 119.526  1.00108.91           H
ATOM   3071  HG1 THR A 203     161.575 156.109 119.110  1.00108.91           H
ATOM   3072 1HG2 THR A 203     163.908 154.819 117.286  1.00108.91           H
ATOM   3073 2HG2 THR A 203     163.819 153.109 117.699  1.00108.91           H
ATOM   3074 3HG2 THR A 203     162.591 153.855 116.656  1.00108.91           H
ATOM   3075  N   ALA A 204     162.491 151.768 120.492  1.00 61.73           N
ATOM   3076  CA  ALA A 204     163.111 150.491 120.783  1.00 62.20           C
ATOM   3077  C   ALA A 204     162.156 149.382 120.400  1.00 62.56           C
ATOM   3078  O   ALA A 204     162.563 148.374 119.823  1.00 64.68           O
ATOM   3079  CB  ALA A 204     163.440 150.374 122.249  1.00 83.58           C
ATOM   3080  H   ALA A 204     162.329 152.453 121.219  1.00 74.08           H
ATOM   3081  HA  ALA A 204     164.018 150.397 120.185  1.00 74.64           H
ATOM   3082  1HB ALA A 204     163.887 149.412 122.447  1.00100.30           H
ATOM   3083  2HB ALA A 204     164.120 151.159 122.531  1.00100.30           H
ATOM   3084  3HB ALA A 204     162.527 150.464 122.844  1.00100.30           H
ATOM   3085  N   GLU A 205     160.883 149.593 120.669  1.00 60.07           N
ATOM   3086  CA  GLU A 205     159.874 148.632 120.319  1.00 67.74           C
ATOM   3087  C   GLU A 205     159.759 148.485 118.821  1.00 64.99           C
ATOM   3088  O   GLU A 205     159.638 147.374 118.313  1.00 63.42           O
ATOM   3089  CB  GLU A 205     158.595 149.012 121.007  1.00 81.42           C
ATOM   3090  CG  GLU A 205     158.674 148.736 122.485  1.00 81.42           C
ATOM   3091  CD  GLU A 205     157.516 149.175 123.300  1.00 81.42           C
ATOM   3092  OE1 GLU A 205     156.863 150.178 123.003  1.00 81.42           O
ATOM   3093  OE2 GLU A 205     157.249 148.472 124.239  1.00 81.42           O
ATOM   3094  H   GLU A 205     160.627 150.428 121.201  1.00 72.08           H
ATOM   3095  HA  GLU A 205     160.172 147.672 120.714  1.00 81.29           H
ATOM   3096  1HB GLU A 205     158.423 150.061 120.891  1.00 97.70           H
ATOM   3097  2HB GLU A 205     157.785 148.527 120.582  1.00 97.70           H
ATOM   3098  1HG GLU A 205     158.785 147.661 122.615  1.00 97.70           H
ATOM   3099  2HG GLU A 205     159.576 149.198 122.880  1.00 97.70           H
ATOM   3100  N   ARG A 206     159.888 149.571 118.083  1.00 58.96           N
ATOM   3101  CA  ARG A 206     159.871 149.461 116.639  1.00 58.57           C
ATOM   3102  C   ARG A 206     160.958 148.519 116.182  1.00 58.73           C
ATOM   3103  O   ARG A 206     160.732 147.684 115.299  1.00 60.00           O
ATOM   3104  CB  ARG A 206     160.096 150.806 115.987  1.00 83.44           C
ATOM   3105  CG  ARG A 206     160.068 150.814 114.481  1.00 83.44           C
ATOM   3106  CD  ARG A 206     160.250 152.184 113.967  1.00 83.44           C
ATOM   3107  NE  ARG A 206     159.161 153.037 114.396  1.00 83.44           N
ATOM   3108  CZ  ARG A 206     157.953 153.099 113.800  1.00 83.44           C
ATOM   3109  NH1 ARG A 206     157.677 152.394 112.744  1.00 83.44           N
ATOM   3110  NH2 ARG A 206     156.996 153.866 114.266  1.00 83.44           N
ATOM   3111  H   ARG A 206     159.910 150.483 118.552  1.00 70.75           H
ATOM   3112  HA  ARG A 206     158.910 149.061 116.329  1.00 70.28           H
ATOM   3113  1HB ARG A 206     159.357 151.507 116.362  1.00100.13           H
ATOM   3114  2HB ARG A 206     161.067 151.184 116.267  1.00100.13           H
ATOM   3115  1HG ARG A 206     160.889 150.206 114.099  1.00100.13           H
ATOM   3116  2HG ARG A 206     159.129 150.408 114.123  1.00100.13           H
ATOM   3117  1HD ARG A 206     161.182 152.595 114.364  1.00100.13           H
ATOM   3118  2HD ARG A 206     160.294 152.180 112.879  1.00100.13           H
ATOM   3119  HE  ARG A 206     159.309 153.611 115.219  1.00100.13           H
ATOM   3120 1HH1 ARG A 206     158.359 151.791 112.328  1.00100.13           H
ATOM   3121 2HH1 ARG A 206     156.724 152.478 112.351  1.00100.13           H
ATOM   3122 1HH2 ARG A 206     157.135 154.435 115.088  1.00100.13           H
ATOM   3123 2HH2 ARG A 206     156.088 153.850 113.762  1.00100.13           H
ATOM   3124  N   GLU A 207     162.128 148.625 116.801  1.00 54.91           N
ATOM   3125  CA  GLU A 207     163.244 147.783 116.424  1.00 53.79           C
ATOM   3126  C   GLU A 207     162.939 146.320 116.784  1.00 54.91           C
ATOM   3127  O   GLU A 207     163.279 145.396 116.037  1.00 60.48           O
ATOM   3128  CB  GLU A 207     164.510 148.237 117.134  1.00 72.64           C
ATOM   3129  CG  GLU A 207     165.775 147.722 116.513  1.00 72.64           C
ATOM   3130  CD  GLU A 207     165.957 148.358 115.173  1.00 72.64           C
ATOM   3131  OE1 GLU A 207     165.425 149.410 114.986  1.00 72.64           O
ATOM   3132  OE2 GLU A 207     166.606 147.811 114.321  1.00 72.64           O
ATOM   3133  H   GLU A 207     162.240 149.377 117.494  1.00 65.89           H
ATOM   3134  HA  GLU A 207     163.387 147.857 115.347  1.00 64.55           H
ATOM   3135  1HB GLU A 207     164.542 149.328 117.171  1.00 87.17           H
ATOM   3136  2HB GLU A 207     164.485 147.884 118.162  1.00 87.17           H
ATOM   3137  1HG GLU A 207     166.625 147.972 117.150  1.00 87.17           H
ATOM   3138  2HG GLU A 207     165.726 146.639 116.407  1.00 87.17           H
ATOM   3139  N   ILE A 208     162.262 146.104 117.907  1.00 54.84           N
ATOM   3140  CA  ILE A 208     161.892 144.758 118.316  1.00 56.81           C
ATOM   3141  C   ILE A 208     160.948 144.164 117.316  1.00 57.32           C
ATOM   3142  O   ILE A 208     161.095 143.003 116.941  1.00 59.40           O
ATOM   3143  CB  ILE A 208     161.236 144.718 119.702  1.00 78.48           C
ATOM   3144  CG1 ILE A 208     162.284 145.090 120.758  1.00 78.48           C
ATOM   3145  CG2 ILE A 208     160.615 143.325 119.962  1.00 78.48           C
ATOM   3146  CD1 ILE A 208     161.735 145.393 122.140  1.00 78.48           C
ATOM   3147  H   ILE A 208     162.072 146.914 118.510  1.00 65.81           H
ATOM   3148  HA  ILE A 208     162.792 144.145 118.344  1.00 68.17           H
ATOM   3149  HB  ILE A 208     160.450 145.463 119.750  1.00 94.18           H
ATOM   3150 1HG1 ILE A 208     162.991 144.267 120.842  1.00 94.18           H
ATOM   3151 2HG1 ILE A 208     162.822 145.966 120.412  1.00 94.18           H
ATOM   3152 1HG2 ILE A 208     160.157 143.316 120.930  1.00 94.18           H
ATOM   3153 2HG2 ILE A 208     159.851 143.090 119.221  1.00 94.18           H
ATOM   3154 3HG2 ILE A 208     161.395 142.560 119.922  1.00 94.18           H
ATOM   3155 1HD1 ILE A 208     162.565 145.652 122.794  1.00 94.18           H
ATOM   3156 2HD1 ILE A 208     161.053 146.226 122.100  1.00 94.18           H
ATOM   3157 3HD1 ILE A 208     161.217 144.536 122.544  1.00 94.18           H
ATOM   3158  N   VAL A 209     159.975 144.941 116.893  1.00 52.22           N
ATOM   3159  CA  VAL A 209     159.029 144.443 115.940  1.00 48.05           C
ATOM   3160  C   VAL A 209     159.730 144.116 114.658  1.00 49.41           C
ATOM   3161  O   VAL A 209     159.435 143.084 114.060  1.00 53.68           O
ATOM   3162  CB  VAL A 209     157.864 145.394 115.748  1.00 72.75           C
ATOM   3163  CG1 VAL A 209     157.001 144.935 114.599  1.00 72.75           C
ATOM   3164  CG2 VAL A 209     157.065 145.375 117.026  1.00 72.75           C
ATOM   3165  H   VAL A 209     159.897 145.883 117.282  1.00 62.66           H
ATOM   3166  HA  VAL A 209     158.614 143.526 116.329  1.00 57.66           H
ATOM   3167  HB  VAL A 209     158.226 146.405 115.534  1.00 87.30           H
ATOM   3168 1HG1 VAL A 209     156.151 145.596 114.483  1.00 87.30           H
ATOM   3169 2HG1 VAL A 209     157.570 144.933 113.673  1.00 87.30           H
ATOM   3170 3HG1 VAL A 209     156.644 143.927 114.809  1.00 87.30           H
ATOM   3171 1HG2 VAL A 209     156.216 146.020 116.951  1.00 87.30           H
ATOM   3172 2HG2 VAL A 209     156.718 144.363 117.228  1.00 87.30           H
ATOM   3173 3HG2 VAL A 209     157.695 145.706 117.847  1.00 87.30           H
ATOM   3174  N   ARG A 210     160.672 144.942 114.224  1.00 51.15           N
ATOM   3175  CA  ARG A 210     161.404 144.584 113.031  1.00 52.75           C
ATOM   3176  C   ARG A 210     162.028 143.209 113.204  1.00 55.45           C
ATOM   3177  O   ARG A 210     161.903 142.365 112.319  1.00 54.67           O
ATOM   3178  CB  ARG A 210     162.519 145.570 112.731  1.00 72.45           C
ATOM   3179  CG  ARG A 210     163.328 145.228 111.489  1.00 72.45           C
ATOM   3180  CD  ARG A 210     164.485 146.145 111.248  1.00 72.45           C
ATOM   3181  NE  ARG A 210     165.490 146.098 112.309  1.00 72.45           N
ATOM   3182  CZ  ARG A 210     166.427 145.143 112.499  1.00 72.45           C
ATOM   3183  NH1 ARG A 210     166.538 144.094 111.738  1.00 72.45           N
ATOM   3184  NH2 ARG A 210     167.262 145.282 113.500  1.00 72.45           N
ATOM   3185  H   ARG A 210     160.854 145.826 114.709  1.00 61.38           H
ATOM   3186  HA  ARG A 210     160.714 144.562 112.189  1.00 63.30           H
ATOM   3187  1HB ARG A 210     162.101 146.568 112.610  1.00 86.94           H
ATOM   3188  2HB ARG A 210     163.208 145.609 113.567  1.00 86.94           H
ATOM   3189  1HG ARG A 210     163.721 144.217 111.573  1.00 86.94           H
ATOM   3190  2HG ARG A 210     162.675 145.280 110.615  1.00 86.94           H
ATOM   3191  1HD ARG A 210     164.964 145.873 110.305  1.00 86.94           H
ATOM   3192  2HD ARG A 210     164.116 147.170 111.178  1.00 86.94           H
ATOM   3193  HE  ARG A 210     165.540 146.885 112.966  1.00 86.94           H
ATOM   3194 1HH1 ARG A 210     165.916 143.913 110.954  1.00 86.94           H
ATOM   3195 2HH1 ARG A 210     167.246 143.399 111.932  1.00 86.94           H
ATOM   3196 1HH2 ARG A 210     167.169 146.113 114.092  1.00 86.94           H
ATOM   3197 2HH2 ARG A 210     167.971 144.589 113.678  1.00 86.94           H
ATOM   3198  N   ASP A 211     162.650 142.945 114.354  1.00 55.93           N
ATOM   3199  CA  ASP A 211     163.271 141.639 114.535  1.00 56.61           C
ATOM   3200  C   ASP A 211     162.240 140.517 114.479  1.00 56.42           C
ATOM   3201  O   ASP A 211     162.506 139.460 113.908  1.00 57.09           O
ATOM   3202  CB  ASP A 211     164.006 141.560 115.867  1.00 71.54           C
ATOM   3203  CG  ASP A 211     164.904 140.317 115.972  1.00 71.54           C
ATOM   3204  OD1 ASP A 211     165.883 140.264 115.262  1.00 71.54           O
ATOM   3205  OD2 ASP A 211     164.618 139.394 116.735  1.00 71.54           O
ATOM   3206  H   ASP A 211     162.760 143.689 115.054  1.00 67.12           H
ATOM   3207  HA  ASP A 211     163.990 141.489 113.727  1.00 67.93           H
ATOM   3208  1HB ASP A 211     164.610 142.460 115.999  1.00 85.85           H
ATOM   3209  2HB ASP A 211     163.271 141.543 116.679  1.00 85.85           H
ATOM   3210  N   ILE A 212     161.037 140.764 114.994  1.00 53.76           N
ATOM   3211  CA  ILE A 212     159.999 139.757 114.919  1.00 53.81           C
ATOM   3212  C   ILE A 212     159.637 139.504 113.486  1.00 56.38           C
ATOM   3213  O   ILE A 212     159.572 138.360 113.038  1.00 58.10           O
ATOM   3214  CB  ILE A 212     158.694 140.189 115.620  1.00 76.53           C
ATOM   3215  CG1 ILE A 212     158.906 140.273 117.106  1.00 76.53           C
ATOM   3216  CG2 ILE A 212     157.576 139.212 115.278  1.00 76.53           C
ATOM   3217  CD1 ILE A 212     157.800 140.960 117.925  1.00 76.53           C
ATOM   3218  H   ILE A 212     160.901 141.644 115.506  1.00 64.51           H
ATOM   3219  HA  ILE A 212     160.369 138.832 115.360  1.00 64.57           H
ATOM   3220  HB  ILE A 212     158.411 141.178 115.279  1.00 91.84           H
ATOM   3221 1HG1 ILE A 212     158.999 139.281 117.450  1.00 91.84           H
ATOM   3222 2HG1 ILE A 212     159.843 140.798 117.292  1.00 91.84           H
ATOM   3223 1HG2 ILE A 212     156.676 139.530 115.754  1.00 91.84           H
ATOM   3224 2HG2 ILE A 212     157.386 139.166 114.209  1.00 91.84           H
ATOM   3225 3HG2 ILE A 212     157.849 138.221 115.634  1.00 91.84           H
ATOM   3226 1HD1 ILE A 212     158.082 140.937 118.976  1.00 91.84           H
ATOM   3227 2HD1 ILE A 212     157.682 141.984 117.616  1.00 91.84           H
ATOM   3228 3HD1 ILE A 212     156.859 140.446 117.806  1.00 91.84           H
ATOM   3229  N   LYS A 213     159.431 140.568 112.743  1.00 53.75           N
ATOM   3230  CA  LYS A 213     159.027 140.469 111.363  1.00 50.94           C
ATOM   3231  C   LYS A 213     159.963 139.575 110.570  1.00 50.31           C
ATOM   3232  O   LYS A 213     159.532 138.654 109.873  1.00 53.96           O
ATOM   3233  CB  LYS A 213     159.025 141.866 110.750  1.00 75.70           C
ATOM   3234  CG  LYS A 213     158.523 141.973 109.333  1.00 75.70           C
ATOM   3235  CD  LYS A 213     158.482 143.432 108.831  1.00 75.70           C
ATOM   3236  CE  LYS A 213     159.875 144.002 108.604  1.00 75.70           C
ATOM   3237  NZ  LYS A 213     160.616 143.235 107.618  1.00 75.70           N
ATOM   3238  H   LYS A 213     159.516 141.488 113.181  1.00 64.50           H
ATOM   3239  HA  LYS A 213     158.025 140.049 111.329  1.00 61.13           H
ATOM   3240  1HB LYS A 213     158.459 142.539 111.379  1.00 90.84           H
ATOM   3241  2HB LYS A 213     160.036 142.220 110.756  1.00 90.84           H
ATOM   3242  1HG LYS A 213     159.125 141.354 108.672  1.00 90.84           H
ATOM   3243  2HG LYS A 213     157.512 141.612 109.301  1.00 90.84           H
ATOM   3244  1HD LYS A 213     157.912 143.488 107.904  1.00 90.84           H
ATOM   3245  2HD LYS A 213     157.977 144.050 109.575  1.00 90.84           H
ATOM   3246  1HE LYS A 213     159.791 145.022 108.241  1.00 90.84           H
ATOM   3247  2HE LYS A 213     160.428 144.011 109.536  1.00 90.84           H
ATOM   3248  1HZ LYS A 213     161.561 143.650 107.508  1.00 90.84           H
ATOM   3249  2HZ LYS A 213     160.700 142.289 107.950  1.00 90.84           H
ATOM   3250  3HZ LYS A 213     160.124 143.240 106.729  1.00 90.84           H
ATOM   3251  N   GLU A 214     161.252 139.761 110.776  1.00 48.57           N
ATOM   3252  CA  GLU A 214     162.292 139.045 110.055  1.00 54.96           C
ATOM   3253  C   GLU A 214     162.361 137.549 110.334  1.00 55.14           C
ATOM   3254  O   GLU A 214     163.027 136.798 109.601  1.00 57.82           O
ATOM   3255  CB  GLU A 214     163.625 139.667 110.380  1.00 65.82           C
ATOM   3256  CG  GLU A 214     163.735 141.043 109.863  1.00 65.82           C
ATOM   3257  CD  GLU A 214     164.967 141.681 110.184  1.00 65.82           C
ATOM   3258  OE1 GLU A 214     165.768 141.090 110.874  1.00 65.82           O
ATOM   3259  OE2 GLU A 214     165.132 142.808 109.757  1.00 65.82           O
ATOM   3260  H   GLU A 214     161.526 140.527 111.406  1.00 58.28           H
ATOM   3261  HA  GLU A 214     162.105 139.180 108.988  1.00 65.95           H
ATOM   3262  1HB GLU A 214     163.766 139.688 111.464  1.00 78.98           H
ATOM   3263  2HB GLU A 214     164.425 139.073 109.943  1.00 78.98           H
ATOM   3264  1HG GLU A 214     163.625 141.018 108.803  1.00 78.98           H
ATOM   3265  2HG GLU A 214     162.923 141.637 110.243  1.00 78.98           H
ATOM   3266  N   LYS A 215     161.773 137.110 111.437  1.00 55.11           N
ATOM   3267  CA  LYS A 215     161.831 135.709 111.786  1.00 57.89           C
ATOM   3268  C   LYS A 215     160.494 135.019 111.618  1.00 54.72           C
ATOM   3269  O   LYS A 215     160.445 133.827 111.321  1.00 60.24           O
ATOM   3270  CB  LYS A 215     162.301 135.554 113.219  1.00 81.10           C
ATOM   3271  CG  LYS A 215     163.724 135.982 113.447  1.00 81.10           C
ATOM   3272  CD  LYS A 215     164.125 135.742 114.886  1.00 81.10           C
ATOM   3273  CE  LYS A 215     165.616 136.010 115.137  1.00 81.10           C
ATOM   3274  NZ  LYS A 215     165.943 137.465 115.186  1.00 81.10           N
ATOM   3275  H   LYS A 215     161.201 137.746 111.996  1.00 66.13           H
ATOM   3276  HA  LYS A 215     162.543 135.214 111.129  1.00 69.47           H
ATOM   3277  1HB LYS A 215     161.666 136.168 113.868  1.00 97.32           H
ATOM   3278  2HB LYS A 215     162.190 134.518 113.530  1.00 97.32           H
ATOM   3279  1HG LYS A 215     164.383 135.428 112.779  1.00 97.32           H
ATOM   3280  2HG LYS A 215     163.811 137.049 113.220  1.00 97.32           H
ATOM   3281  1HD LYS A 215     163.553 136.418 115.516  1.00 97.32           H
ATOM   3282  2HD LYS A 215     163.891 134.719 115.172  1.00 97.32           H
ATOM   3283  1HE LYS A 215     165.904 135.554 116.081  1.00 97.32           H
ATOM   3284  2HE LYS A 215     166.190 135.552 114.333  1.00 97.32           H
ATOM   3285  1HZ LYS A 215     166.922 137.606 115.347  1.00 97.32           H
ATOM   3286  2HZ LYS A 215     165.695 137.925 114.319  1.00 97.32           H
ATOM   3287  3HZ LYS A 215     165.427 137.933 115.954  1.00 97.32           H
ATOM   3288  N   LEU A 216     159.408 135.747 111.812  1.00 49.97           N
ATOM   3289  CA  LEU A 216     158.106 135.133 111.747  1.00 49.52           C
ATOM   3290  C   LEU A 216     157.314 135.380 110.469  1.00 53.03           C
ATOM   3291  O   LEU A 216     156.521 134.521 110.073  1.00 54.63           O
ATOM   3292  CB  LEU A 216     157.260 135.605 112.936  1.00 71.75           C
ATOM   3293  CG  LEU A 216     157.376 134.812 114.259  1.00 71.75           C
ATOM   3294  CD1 LEU A 216     158.753 135.008 114.894  1.00 71.75           C
ATOM   3295  CD2 LEU A 216     156.268 135.270 115.201  1.00 71.75           C
ATOM   3296  H   LEU A 216     159.487 136.726 112.090  1.00 59.96           H
ATOM   3297  HA  LEU A 216     158.244 134.058 111.839  1.00 59.42           H
ATOM   3298  1HB LEU A 216     157.553 136.633 113.153  1.00 86.10           H
ATOM   3299  2HB LEU A 216     156.239 135.619 112.652  1.00 86.10           H
ATOM   3300  HG  LEU A 216     157.252 133.747 114.057  1.00 86.10           H
ATOM   3301 1HD1 LEU A 216     158.800 134.438 115.824  1.00 86.10           H
ATOM   3302 2HD1 LEU A 216     159.523 134.652 114.235  1.00 86.10           H
ATOM   3303 3HD1 LEU A 216     158.920 136.065 115.108  1.00 86.10           H
ATOM   3304 1HD2 LEU A 216     156.319 134.707 116.141  1.00 86.10           H
ATOM   3305 2HD2 LEU A 216     156.386 136.322 115.408  1.00 86.10           H
ATOM   3306 3HD2 LEU A 216     155.299 135.099 114.737  1.00 86.10           H
ATOM   3307  N   CYS A 217     157.480 136.524 109.801  1.00 52.59           N
ATOM   3308  CA  CYS A 217     156.596 136.800 108.683  1.00 46.94           C
ATOM   3309  C   CYS A 217     156.746 135.891 107.502  1.00 48.88           C
ATOM   3310  O   CYS A 217     157.839 135.547 107.065  1.00 54.43           O
ATOM   3311  CB  CYS A 217     156.651 138.234 108.261  1.00 68.95           C
ATOM   3312  SG  CYS A 217     155.870 139.313 109.429  1.00 68.95           S
ATOM   3313  H   CYS A 217     158.182 137.221 110.044  1.00 63.11           H
ATOM   3314  HA  CYS A 217     155.592 136.657 109.059  1.00 56.33           H
ATOM   3315  1HB CYS A 217     157.688 138.533 108.165  1.00 82.74           H
ATOM   3316  2HB CYS A 217     156.174 138.348 107.307  1.00 82.74           H
ATOM   3317  HG  CYS A 217     154.628 138.905 109.166  1.00 82.74           H
ATOM   3318  N   TYR A 218     155.585 135.497 107.033  1.00 50.61           N
ATOM   3319  CA  TYR A 218     155.303 134.553 105.978  1.00 55.43           C
ATOM   3320  C   TYR A 218     154.385 135.056 104.878  1.00 55.85           C
ATOM   3321  O   TYR A 218     153.403 135.727 105.157  1.00 54.00           O
ATOM   3322  CB  TYR A 218     154.732 133.372 106.733  1.00 68.81           C
ATOM   3323  CG  TYR A 218     153.874 132.470 106.050  1.00 68.81           C
ATOM   3324  CD1 TYR A 218     154.270 131.755 104.982  1.00 68.81           C
ATOM   3325  CD2 TYR A 218     152.623 132.315 106.581  1.00 68.81           C
ATOM   3326  CE1 TYR A 218     153.384 130.883 104.413  1.00 68.81           C
ATOM   3327  CE2 TYR A 218     151.749 131.465 106.042  1.00 68.81           C
ATOM   3328  CZ  TYR A 218     152.116 130.739 104.952  1.00 68.81           C
ATOM   3329  OH  TYR A 218     151.249 129.842 104.387  1.00 68.81           O
ATOM   3330  H   TYR A 218     154.772 135.915 107.494  1.00 60.73           H
ATOM   3331  HA  TYR A 218     156.248 134.272 105.514  1.00 66.52           H
ATOM   3332  1HB TYR A 218     155.565 132.793 107.130  1.00 82.57           H
ATOM   3333  2HB TYR A 218     154.189 133.759 107.594  1.00 82.57           H
ATOM   3334  HD1 TYR A 218     155.273 131.871 104.570  1.00 82.57           H
ATOM   3335  HD2 TYR A 218     152.337 132.885 107.460  1.00 82.57           H
ATOM   3336  HE1 TYR A 218     153.680 130.299 103.543  1.00 82.57           H
ATOM   3337  HE2 TYR A 218     150.758 131.352 106.478  1.00 82.57           H
ATOM   3338  HH  TYR A 218     150.400 129.853 104.880  1.00 82.57           H
ATOM   3339  N   VAL A 219     154.671 134.731 103.623  1.00 56.27           N
ATOM   3340  CA  VAL A 219     153.760 135.131 102.566  1.00 52.40           C
ATOM   3341  C   VAL A 219     152.760 134.044 102.238  1.00 53.36           C
ATOM   3342  O   VAL A 219     153.113 132.926 101.881  1.00 59.30           O
ATOM   3343  CB  VAL A 219     154.546 135.480 101.301  1.00 79.20           C
ATOM   3344  CG1 VAL A 219     153.633 135.843 100.154  1.00 79.20           C
ATOM   3345  CG2 VAL A 219     155.459 136.599 101.615  1.00 79.20           C
ATOM   3346  H   VAL A 219     155.519 134.208 103.377  1.00 67.52           H
ATOM   3347  HA  VAL A 219     153.215 136.015 102.894  1.00 62.88           H
ATOM   3348  HB  VAL A 219     155.122 134.620 100.997  1.00 95.04           H
ATOM   3349 1HG1 VAL A 219     154.226 136.078  99.282  1.00 95.04           H
ATOM   3350 2HG1 VAL A 219     152.981 135.007  99.913  1.00 95.04           H
ATOM   3351 3HG1 VAL A 219     153.030 136.706 100.424  1.00 95.04           H
ATOM   3352 1HG2 VAL A 219     156.051 136.841 100.752  1.00 95.04           H
ATOM   3353 2HG2 VAL A 219     154.891 137.470 101.927  1.00 95.04           H
ATOM   3354 3HG2 VAL A 219     156.097 136.277 102.405  1.00 95.04           H
ATOM   3355  N   ALA A 220     151.492 134.380 102.332  1.00 53.18           N
ATOM   3356  CA  ALA A 220     150.471 133.421 101.988  1.00 60.00           C
ATOM   3357  C   ALA A 220     150.488 133.256 100.489  1.00 67.56           C
ATOM   3358  O   ALA A 220     150.524 134.248  99.759  1.00 66.79           O
ATOM   3359  CB  ALA A 220     149.109 133.891 102.452  1.00 73.94           C
ATOM   3360  H   ALA A 220     151.251 135.313 102.638  1.00 63.82           H
ATOM   3361  HA  ALA A 220     150.711 132.463 102.454  1.00 72.00           H
ATOM   3362  1HB ALA A 220     148.359 133.156 102.174  1.00 88.73           H
ATOM   3363  2HB ALA A 220     149.117 134.010 103.531  1.00 88.73           H
ATOM   3364  3HB ALA A 220     148.871 134.845 101.986  1.00 88.73           H
ATOM   3365  N   LEU A 221     150.293 132.043  99.987  1.00 68.00           N
ATOM   3366  CA  LEU A 221     150.247 131.920  98.533  1.00 66.14           C
ATOM   3367  C   LEU A 221     148.816 131.989  98.049  1.00 65.92           C
ATOM   3368  O   LEU A 221     148.531 131.933  96.851  1.00 67.90           O
ATOM   3369  CB  LEU A 221     150.934 130.646  98.087  1.00 96.94           C
ATOM   3370  CG  LEU A 221     152.421 130.529  98.545  1.00 96.94           C
ATOM   3371  CD1 LEU A 221     152.988 129.233  98.020  1.00 96.94           C
ATOM   3372  CD2 LEU A 221     153.247 131.743  98.091  1.00 96.94           C
ATOM   3373  H   LEU A 221     150.253 131.230 100.589  1.00 81.60           H
ATOM   3374  HA  LEU A 221     150.761 132.761  98.086  1.00 79.37           H
ATOM   3375  1HB LEU A 221     150.386 129.794  98.484  1.00116.33           H
ATOM   3376  2HB LEU A 221     150.910 130.599  96.998  1.00116.33           H
ATOM   3377  HG  LEU A 221     152.458 130.483  99.635  1.00116.33           H
ATOM   3378 1HD1 LEU A 221     154.021 129.125  98.360  1.00116.33           H
ATOM   3379 2HD1 LEU A 221     152.396 128.396  98.389  1.00116.33           H
ATOM   3380 3HD1 LEU A 221     152.968 129.240  96.930  1.00116.33           H
ATOM   3381 1HD2 LEU A 221     154.272 131.626  98.435  1.00116.33           H
ATOM   3382 2HD2 LEU A 221     153.230 131.806  97.009  1.00116.33           H
ATOM   3383 3HD2 LEU A 221     152.859 132.660  98.513  1.00116.33           H
ATOM   3384  N   ASP A 222     147.925 132.090  99.010  1.00 65.52           N
ATOM   3385  CA  ASP A 222     146.499 132.231  98.831  1.00 66.23           C
ATOM   3386  C   ASP A 222     145.963 132.967 100.034  1.00 71.70           C
ATOM   3387  O   ASP A 222     145.712 132.368 101.077  1.00 73.62           O
ATOM   3388  CB  ASP A 222     145.853 130.866  98.656  1.00 83.84           C
ATOM   3389  CG  ASP A 222     144.364 130.916  98.412  1.00 83.84           C
ATOM   3390  OD1 ASP A 222     143.724 131.895  98.802  1.00 83.84           O
ATOM   3391  OD2 ASP A 222     143.854 129.969  97.853  1.00 83.84           O
ATOM   3392  H   ASP A 222     148.288 132.110  99.949  1.00 78.62           H
ATOM   3393  HA  ASP A 222     146.307 132.831  97.942  1.00 79.48           H
ATOM   3394  1HB ASP A 222     146.323 130.353  97.816  1.00100.61           H
ATOM   3395  2HB ASP A 222     146.039 130.264  99.548  1.00100.61           H
ATOM   3396  N   PHE A 223     145.814 134.273  99.927  1.00 68.25           N
ATOM   3397  CA  PHE A 223     145.467 135.040 101.103  1.00 64.95           C
ATOM   3398  C   PHE A 223     144.149 134.639 101.717  1.00 65.23           C
ATOM   3399  O   PHE A 223     144.040 134.512 102.939  1.00 70.00           O
ATOM   3400  CB  PHE A 223     145.442 136.519 100.816  1.00 91.44           C
ATOM   3401  CG  PHE A 223     145.106 137.282 102.014  1.00 91.44           C
ATOM   3402  CD1 PHE A 223     146.059 137.499 102.969  1.00 91.44           C
ATOM   3403  CD2 PHE A 223     143.853 137.778 102.210  1.00 91.44           C
ATOM   3404  CE1 PHE A 223     145.770 138.199 104.093  1.00 91.44           C
ATOM   3405  CE2 PHE A 223     143.559 138.479 103.332  1.00 91.44           C
ATOM   3406  CZ  PHE A 223     144.521 138.692 104.278  1.00 91.44           C
ATOM   3407  H   PHE A 223     145.989 134.730  99.043  1.00 81.90           H
ATOM   3408  HA  PHE A 223     146.241 134.863 101.850  1.00 77.94           H
ATOM   3409  1HB PHE A 223     146.422 136.852 100.457  1.00109.73           H
ATOM   3410  2HB PHE A 223     144.708 136.744 100.046  1.00109.73           H
ATOM   3411  HD1 PHE A 223     147.068 137.107 102.816  1.00109.73           H
ATOM   3412  HD2 PHE A 223     143.073 137.610 101.457  1.00109.73           H
ATOM   3413  HE1 PHE A 223     146.539 138.360 104.838  1.00109.73           H
ATOM   3414  HE2 PHE A 223     142.548 138.866 103.473  1.00109.73           H
ATOM   3415  HZ  PHE A 223     144.281 139.251 105.178  1.00109.73           H
ATOM   3416  N   GLU A 224     143.125 134.485 100.898  1.00 63.75           N
ATOM   3417  CA  GLU A 224     141.829 134.224 101.476  1.00 66.81           C
ATOM   3418  C   GLU A 224     141.764 132.864 102.114  1.00 72.55           C
ATOM   3419  O   GLU A 224     141.167 132.709 103.187  1.00 72.11           O
ATOM   3420  CB  GLU A 224     140.744 134.341 100.423  1.00 85.65           C
ATOM   3421  CG  GLU A 224     140.534 135.752  99.903  1.00 85.65           C
ATOM   3422  CD  GLU A 224     140.122 136.711 100.964  1.00 85.65           C
ATOM   3423  OE1 GLU A 224     139.291 136.365 101.762  1.00 85.65           O
ATOM   3424  OE2 GLU A 224     140.634 137.801 100.972  1.00 85.65           O
ATOM   3425  H   GLU A 224     143.253 134.547  99.898  1.00 76.50           H
ATOM   3426  HA  GLU A 224     141.644 134.970 102.252  1.00 80.17           H
ATOM   3427  1HB GLU A 224     140.997 133.700  99.575  1.00102.78           H
ATOM   3428  2HB GLU A 224     139.800 133.983 100.832  1.00102.78           H
ATOM   3429  1HG GLU A 224     141.465 136.102  99.459  1.00102.78           H
ATOM   3430  2HG GLU A 224     139.775 135.732  99.122  1.00102.78           H
ATOM   3431  N   ASN A 225     142.406 131.872 101.518  1.00 74.07           N
ATOM   3432  CA  ASN A 225     142.334 130.587 102.166  1.00 72.29           C
ATOM   3433  C   ASN A 225     143.242 130.519 103.370  1.00 69.40           C
ATOM   3434  O   ASN A 225     142.967 129.750 104.301  1.00 74.67           O
ATOM   3435  CB  ASN A 225     142.543 129.472 101.196  1.00 97.91           C
ATOM   3436  CG  ASN A 225     141.303 129.295 100.368  1.00 97.91           C
ATOM   3437  OD1 ASN A 225     140.198 129.254 100.929  1.00 97.91           O
ATOM   3438  ND2 ASN A 225     141.426 129.218  99.075  1.00 97.91           N
ATOM   3439  H   ASN A 225     142.890 131.995 100.609  1.00 88.88           H
ATOM   3440  HA  ASN A 225     141.321 130.468 102.547  1.00 86.75           H
ATOM   3441  1HB ASN A 225     143.387 129.680 100.568  1.00117.49           H
ATOM   3442  2HB ASN A 225     142.751 128.550 101.732  1.00117.49           H
ATOM   3443 1HD2 ASN A 225     140.618 129.114  98.503  1.00117.49           H
ATOM   3444 2HD2 ASN A 225     142.338 129.295  98.627  1.00117.49           H
ATOM   3445  N   GLU A 226     144.311 131.309 103.387  1.00 67.28           N
ATOM   3446  CA  GLU A 226     145.182 131.275 104.539  1.00 70.86           C
ATOM   3447  C   GLU A 226     144.400 131.879 105.709  1.00 68.41           C
ATOM   3448  O   GLU A 226     144.512 131.413 106.845  1.00 70.47           O
ATOM   3449  CB  GLU A 226     146.458 132.046 104.283  1.00 89.77           C
ATOM   3450  CG  GLU A 226     147.582 131.750 105.241  1.00 89.77           C
ATOM   3451  CD  GLU A 226     148.132 130.389 105.036  1.00 89.77           C
ATOM   3452  OE1 GLU A 226     147.797 129.776 104.060  1.00 89.77           O
ATOM   3453  OE2 GLU A 226     148.965 129.981 105.795  1.00 89.77           O
ATOM   3454  H   GLU A 226     144.558 131.888 102.576  1.00 80.74           H
ATOM   3455  HA  GLU A 226     145.429 130.240 104.771  1.00 85.03           H
ATOM   3456  1HB GLU A 226     146.810 131.810 103.288  1.00107.72           H
ATOM   3457  2HB GLU A 226     146.248 133.115 104.303  1.00107.72           H
ATOM   3458  1HG GLU A 226     148.373 132.481 105.141  1.00107.72           H
ATOM   3459  2HG GLU A 226     147.195 131.796 106.247  1.00107.72           H
ATOM   3460  N   MET A 227     143.587 132.912 105.440  1.00 65.72           N
ATOM   3461  CA  MET A 227     142.760 133.489 106.493  1.00 65.34           C
ATOM   3462  C   MET A 227     141.750 132.480 106.987  1.00 67.34           C
ATOM   3463  O   MET A 227     141.538 132.345 108.192  1.00 71.84           O
ATOM   3464  CB  MET A 227     142.025 134.725 106.007  1.00 92.29           C
ATOM   3465  CG  MET A 227     142.880 135.933 105.795  1.00 92.29           C
ATOM   3466  SD  MET A 227     143.676 136.529 107.289  1.00 92.29           S
ATOM   3467  CE  MET A 227     142.338 137.204 108.231  1.00 92.29           C
ATOM   3468  H   MET A 227     143.600 133.319 104.498  1.00 78.86           H
ATOM   3469  HA  MET A 227     143.391 133.757 107.331  1.00 78.41           H
ATOM   3470  1HB MET A 227     141.568 134.501 105.042  1.00110.75           H
ATOM   3471  2HB MET A 227     141.218 134.966 106.688  1.00110.75           H
ATOM   3472  1HG MET A 227     143.652 135.699 105.070  1.00110.75           H
ATOM   3473  2HG MET A 227     142.267 136.732 105.384  1.00110.75           H
ATOM   3474  1HE MET A 227     142.715 137.606 109.168  1.00110.75           H
ATOM   3475  2HE MET A 227     141.861 138.004 107.662  1.00110.75           H
ATOM   3476  3HE MET A 227     141.609 136.427 108.449  1.00110.75           H
ATOM   3477  N   ALA A 228     141.163 131.713 106.072  1.00 68.53           N
ATOM   3478  CA  ALA A 228     140.207 130.710 106.492  1.00 72.16           C
ATOM   3479  C   ALA A 228     140.878 129.693 107.399  1.00 71.76           C
ATOM   3480  O   ALA A 228     140.293 129.244 108.384  1.00 75.04           O
ATOM   3481  CB  ALA A 228     139.610 130.020 105.290  1.00 93.67           C
ATOM   3482  H   ALA A 228     141.333 131.880 105.075  1.00 82.24           H
ATOM   3483  HA  ALA A 228     139.416 131.205 107.054  1.00 86.59           H
ATOM   3484  1HB ALA A 228     138.880 129.283 105.616  1.00112.40           H
ATOM   3485  2HB ALA A 228     139.125 130.761 104.653  1.00112.40           H
ATOM   3486  3HB ALA A 228     140.398 129.524 104.728  1.00112.40           H
ATOM   3487  N   THR A 229     142.125 129.357 107.092  1.00 71.52           N
ATOM   3488  CA  THR A 229     142.877 128.435 107.918  1.00 72.58           C
ATOM   3489  C   THR A 229     143.113 129.048 109.284  1.00 74.48           C
ATOM   3490  O   THR A 229     142.901 128.403 110.313  1.00 76.11           O
ATOM   3491  CB  THR A 229     144.226 128.073 107.267  1.00 98.39           C
ATOM   3492  OG1 THR A 229     143.986 127.415 106.017  1.00 98.39           O
ATOM   3493  CG2 THR A 229     145.041 127.162 108.180  1.00 98.39           C
ATOM   3494  H   THR A 229     142.529 129.712 106.223  1.00 85.82           H
ATOM   3495  HA  THR A 229     142.293 127.525 108.043  1.00 87.10           H
ATOM   3496  HB  THR A 229     144.792 128.975 107.080  1.00118.07           H
ATOM   3497  HG1 THR A 229     143.600 128.051 105.384  1.00118.07           H
ATOM   3498 1HG2 THR A 229     145.986 126.925 107.694  1.00118.07           H
ATOM   3499 2HG2 THR A 229     145.244 127.658 109.127  1.00118.07           H
ATOM   3500 3HG2 THR A 229     144.486 126.245 108.368  1.00118.07           H
ATOM   3501  N   ALA A 230     143.502 130.322 109.307  1.00 72.01           N
ATOM   3502  CA  ALA A 230     143.783 131.034 110.547  1.00 73.06           C
ATOM   3503  C   ALA A 230     142.584 131.091 111.459  1.00 73.86           C
ATOM   3504  O   ALA A 230     142.712 131.051 112.680  1.00 78.35           O
ATOM   3505  CB  ALA A 230     144.222 132.441 110.251  1.00 97.64           C
ATOM   3506  H   ALA A 230     143.680 130.792 108.414  1.00 86.41           H
ATOM   3507  HA  ALA A 230     144.573 130.501 111.072  1.00 87.67           H
ATOM   3508  1HB ALA A 230     144.433 132.911 111.195  1.00117.17           H
ATOM   3509  2HB ALA A 230     145.108 132.424 109.622  1.00117.17           H
ATOM   3510  3HB ALA A 230     143.427 132.975 109.742  1.00117.17           H
ATOM   3511  N   ALA A 231     141.413 131.160 110.865  1.00 73.44           N
ATOM   3512  CA  ALA A 231     140.160 131.231 111.579  1.00 73.96           C
ATOM   3513  C   ALA A 231     139.839 129.955 112.347  1.00 74.36           C
ATOM   3514  O   ALA A 231     138.936 129.957 113.186  1.00 74.96           O
ATOM   3515  CB  ALA A 231     139.037 131.520 110.606  1.00 99.55           C
ATOM   3516  H   ALA A 231     141.394 131.263 109.843  1.00 88.13           H
ATOM   3517  HA  ALA A 231     140.233 132.047 112.295  1.00 88.75           H
ATOM   3518  1HB ALA A 231     138.099 131.613 111.150  1.00119.46           H
ATOM   3519  2HB ALA A 231     139.250 132.447 110.076  1.00119.46           H
ATOM   3520  3HB ALA A 231     138.963 130.706 109.893  1.00119.46           H
ATOM   3521  N   SER A 232     140.508 128.860 112.024  1.00 76.30           N
ATOM   3522  CA  SER A 232     140.241 127.581 112.651  1.00 75.88           C
ATOM   3523  C   SER A 232     141.454 126.978 113.362  1.00 77.14           C
ATOM   3524  O   SER A 232     141.381 126.607 114.539  1.00 79.76           O
ATOM   3525  CB  SER A 232     139.741 126.614 111.606  1.00101.63           C
ATOM   3526  OG  SER A 232     139.484 125.356 112.165  1.00101.63           O
ATOM   3527  H   SER A 232     141.265 128.917 111.342  1.00 91.56           H
ATOM   3528  HA  SER A 232     139.457 127.724 113.393  1.00 91.06           H
ATOM   3529  1HB SER A 232     138.832 127.011 111.157  1.00121.96           H
ATOM   3530  2HB SER A 232     140.484 126.524 110.812  1.00121.96           H
ATOM   3531  HG  SER A 232     139.174 124.803 111.445  1.00121.96           H
ATOM   3532  N   SER A 233     142.542 126.804 112.624  1.00 80.45           N
ATOM   3533  CA  SER A 233     143.735 126.147 113.131  1.00 87.06           C
ATOM   3534  C   SER A 233     144.699 127.043 113.884  1.00 89.52           C
ATOM   3535  O   SER A 233     145.046 128.137 113.444  1.00 86.18           O
ATOM   3536  CB  SER A 233     144.516 125.524 112.015  1.00108.85           C
ATOM   3537  OG  SER A 233     145.716 125.048 112.529  1.00108.85           O
ATOM   3538  H   SER A 233     142.552 127.182 111.680  1.00 96.54           H
ATOM   3539  HA  SER A 233     143.412 125.358 113.810  1.00104.47           H
ATOM   3540  1HB SER A 233     143.951 124.712 111.564  1.00130.62           H
ATOM   3541  2HB SER A 233     144.710 126.270 111.245  1.00130.62           H
ATOM   3542  HG  SER A 233     146.270 124.809 111.768  1.00130.62           H
ATOM   3543  N   SER A 234     145.242 126.516 114.967  1.00 91.02           N
ATOM   3544  CA  SER A 234     146.259 127.187 115.764  1.00 92.08           C
ATOM   3545  C   SER A 234     147.657 126.869 115.237  1.00 88.75           C
ATOM   3546  O   SER A 234     148.667 127.325 115.773  1.00 83.70           O
ATOM   3547  CB  SER A 234     146.143 126.768 117.206  1.00121.74           C
ATOM   3548  OG  SER A 234     146.432 125.406 117.350  1.00121.74           O
ATOM   3549  H   SER A 234     144.925 125.608 115.277  1.00109.22           H
ATOM   3550  HA  SER A 234     146.099 128.265 115.699  1.00110.50           H
ATOM   3551  1HB SER A 234     146.833 127.361 117.812  1.00146.09           H
ATOM   3552  2HB SER A 234     145.135 126.971 117.563  1.00146.09           H
ATOM   3553  HG  SER A 234     146.355 125.217 118.292  1.00146.09           H
ATOM   3554  N   SER A 235     147.726 126.055 114.185  1.00 89.23           N
ATOM   3555  CA  SER A 235     148.985 125.602 113.600  1.00 84.48           C
ATOM   3556  C   SER A 235     149.760 126.714 112.920  1.00 74.38           C
ATOM   3557  O   SER A 235     150.941 126.559 112.610  1.00 69.77           O
ATOM   3558  CB  SER A 235     148.755 124.477 112.610  1.00117.54           C
ATOM   3559  OG  SER A 235     148.048 124.909 111.468  1.00117.54           O
ATOM   3560  H   SER A 235     146.860 125.727 113.770  1.00107.08           H
ATOM   3561  HA  SER A 235     149.606 125.213 114.408  1.00101.38           H
ATOM   3562  1HB SER A 235     149.719 124.072 112.306  1.00141.05           H
ATOM   3563  2HB SER A 235     148.206 123.673 113.098  1.00141.05           H
ATOM   3564  HG  SER A 235     148.132 124.190 110.827  1.00141.05           H
ATOM   3565  N   LEU A 236     149.108 127.836 112.670  1.00 74.22           N
ATOM   3566  CA  LEU A 236     149.786 128.959 112.059  1.00 69.90           C
ATOM   3567  C   LEU A 236     150.359 129.916 113.082  1.00 69.45           C
ATOM   3568  O   LEU A 236     151.035 130.875 112.685  1.00 67.45           O
ATOM   3569  CB  LEU A 236     148.850 129.756 111.149  1.00104.45           C
ATOM   3570  CG  LEU A 236     148.278 129.040 109.924  1.00104.45           C
ATOM   3571  CD1 LEU A 236     147.303 129.979 109.222  1.00104.45           C
ATOM   3572  CD2 LEU A 236     149.396 128.655 108.963  1.00104.45           C
ATOM   3573  H   LEU A 236     148.136 127.887 112.941  1.00 89.06           H
ATOM   3574  HA  LEU A 236     150.621 128.578 111.481  1.00 83.88           H
ATOM   3575  1HB LEU A 236     148.006 130.095 111.751  1.00125.34           H
ATOM   3576  2HB LEU A 236     149.385 130.638 110.793  1.00125.34           H
ATOM   3577  HG  LEU A 236     147.737 128.145 110.236  1.00125.34           H
ATOM   3578 1HD1 LEU A 236     146.881 129.492 108.347  1.00125.34           H
ATOM   3579 2HD1 LEU A 236     146.514 130.245 109.898  1.00125.34           H
ATOM   3580 3HD1 LEU A 236     147.830 130.875 108.904  1.00125.34           H
ATOM   3581 1HD2 LEU A 236     148.961 128.164 108.088  1.00125.34           H
ATOM   3582 2HD2 LEU A 236     149.928 129.552 108.637  1.00125.34           H
ATOM   3583 3HD2 LEU A 236     150.092 127.972 109.436  1.00125.34           H
ATOM   3584  N   GLU A 237     150.092 129.685 114.374  1.00 67.92           N
ATOM   3585  CA  GLU A 237     150.584 130.602 115.382  1.00 67.09           C
ATOM   3586  C   GLU A 237     152.001 130.245 115.789  1.00 64.79           C
ATOM   3587  O   GLU A 237     152.371 129.076 115.879  1.00 67.60           O
ATOM   3588  CB  GLU A 237     149.662 130.633 116.611  1.00 90.00           C
ATOM   3589  CG  GLU A 237     148.220 131.160 116.334  1.00 90.00           C
ATOM   3590  CD  GLU A 237     147.396 131.405 117.575  1.00 90.00           C
ATOM   3591  OE1 GLU A 237     147.577 130.674 118.508  1.00 90.00           O
ATOM   3592  OE2 GLU A 237     146.598 132.352 117.604  1.00 90.00           O
ATOM   3593  H   GLU A 237     149.568 128.857 114.674  1.00 81.50           H
ATOM   3594  HA  GLU A 237     150.614 131.600 114.955  1.00 80.51           H
ATOM   3595  1HB GLU A 237     149.578 129.628 117.025  1.00108.00           H
ATOM   3596  2HB GLU A 237     150.109 131.268 117.376  1.00108.00           H
ATOM   3597  1HG GLU A 237     148.253 132.042 115.794  1.00108.00           H
ATOM   3598  2HG GLU A 237     147.711 130.420 115.717  1.00108.00           H
ATOM   3599  N   LYS A 238     152.795 131.268 116.067  1.00 61.72           N
ATOM   3600  CA  LYS A 238     154.163 131.092 116.528  1.00 62.27           C
ATOM   3601  C   LYS A 238     154.454 131.970 117.717  1.00 62.10           C
ATOM   3602  O   LYS A 238     153.915 133.075 117.843  1.00 62.63           O
ATOM   3603  CB  LYS A 238     155.170 131.442 115.434  1.00 89.18           C
ATOM   3604  CG  LYS A 238     155.092 130.620 114.175  1.00 89.18           C
ATOM   3605  CD  LYS A 238     155.552 129.198 114.402  1.00 89.18           C
ATOM   3606  CE  LYS A 238     155.539 128.419 113.112  1.00 89.18           C
ATOM   3607  NZ  LYS A 238     155.882 126.987 113.324  1.00 89.18           N
ATOM   3608  H   LYS A 238     152.409 132.211 115.952  1.00 74.06           H
ATOM   3609  HA  LYS A 238     154.300 130.061 116.847  1.00 74.72           H
ATOM   3610  1HB LYS A 238     155.021 132.479 115.142  1.00107.02           H
ATOM   3611  2HB LYS A 238     156.184 131.366 115.835  1.00107.02           H
ATOM   3612  1HG LYS A 238     154.063 130.607 113.812  1.00107.02           H
ATOM   3613  2HG LYS A 238     155.715 131.081 113.410  1.00107.02           H
ATOM   3614  1HD LYS A 238     156.558 129.193 114.822  1.00107.02           H
ATOM   3615  2HD LYS A 238     154.880 128.696 115.093  1.00107.02           H
ATOM   3616  1HE LYS A 238     154.543 128.484 112.671  1.00107.02           H
ATOM   3617  2HE LYS A 238     156.260 128.857 112.423  1.00107.02           H
ATOM   3618  1HZ LYS A 238     155.858 126.499 112.439  1.00107.02           H
ATOM   3619  2HZ LYS A 238     156.807 126.912 113.725  1.00107.02           H
ATOM   3620  3HZ LYS A 238     155.205 126.573 113.954  1.00107.02           H
ATOM   3621  N   SER A 239     155.319 131.499 118.589  1.00 60.52           N
ATOM   3622  CA  SER A 239     155.728 132.325 119.692  1.00 57.42           C
ATOM   3623  C   SER A 239     157.021 133.028 119.370  1.00 57.96           C
ATOM   3624  O   SER A 239     157.826 132.553 118.567  1.00 58.09           O
ATOM   3625  CB  SER A 239     155.891 131.477 120.921  1.00 80.03           C
ATOM   3626  OG  SER A 239     156.911 130.539 120.747  1.00 80.03           O
ATOM   3627  H   SER A 239     155.726 130.579 118.484  1.00 72.62           H
ATOM   3628  HA  SER A 239     154.965 133.078 119.882  1.00 68.90           H
ATOM   3629  1HB SER A 239     156.125 132.114 121.755  1.00 96.04           H
ATOM   3630  2HB SER A 239     154.953 130.972 121.146  1.00 96.04           H
ATOM   3631  HG  SER A 239     156.965 130.046 121.571  1.00 96.04           H
ATOM   3632  N   TYR A 240     157.249 134.119 120.066  1.00 58.86           N
ATOM   3633  CA  TYR A 240     158.484 134.872 119.988  1.00 52.19           C
ATOM   3634  C   TYR A 240     158.878 135.364 121.371  1.00 55.77           C
ATOM   3635  O   TYR A 240     158.026 135.747 122.173  1.00 56.10           O
ATOM   3636  CB  TYR A 240     158.328 136.034 119.023  1.00 78.03           C
ATOM   3637  CG  TYR A 240     159.509 136.928 118.917  1.00 78.03           C
ATOM   3638  CD1 TYR A 240     160.490 136.683 117.996  1.00 78.03           C
ATOM   3639  CD2 TYR A 240     159.623 138.005 119.757  1.00 78.03           C
ATOM   3640  CE1 TYR A 240     161.570 137.537 117.908  1.00 78.03           C
ATOM   3641  CE2 TYR A 240     160.699 138.833 119.664  1.00 78.03           C
ATOM   3642  CZ  TYR A 240     161.657 138.616 118.754  1.00 78.03           C
ATOM   3643  OH  TYR A 240     162.717 139.498 118.698  1.00 78.03           O
ATOM   3644  H   TYR A 240     156.473 134.471 120.630  1.00 70.63           H
ATOM   3645  HA  TYR A 240     159.276 134.214 119.628  1.00 62.63           H
ATOM   3646  1HB TYR A 240     158.122 135.637 118.029  1.00 93.64           H
ATOM   3647  2HB TYR A 240     157.489 136.620 119.290  1.00 93.64           H
ATOM   3648  HD1 TYR A 240     160.414 135.828 117.325  1.00 93.64           H
ATOM   3649  HD2 TYR A 240     158.860 138.206 120.501  1.00 93.64           H
ATOM   3650  HE1 TYR A 240     162.350 137.365 117.175  1.00 93.64           H
ATOM   3651  HE2 TYR A 240     160.797 139.681 120.318  1.00 93.64           H
ATOM   3652  HH  TYR A 240     163.330 139.277 117.953  1.00 93.64           H
ATOM   3653  N   GLU A 241     160.158 135.321 121.690  1.00 57.66           N
ATOM   3654  CA  GLU A 241     160.584 135.839 122.979  1.00 58.67           C
ATOM   3655  C   GLU A 241     161.088 137.267 122.887  1.00 59.20           C
ATOM   3656  O   GLU A 241     162.035 137.557 122.158  1.00 58.70           O
ATOM   3657  CB  GLU A 241     161.659 134.945 123.572  1.00 76.78           C
ATOM   3658  CG  GLU A 241     162.157 135.398 124.923  1.00 76.78           C
ATOM   3659  CD  GLU A 241     163.187 134.503 125.505  1.00 76.78           C
ATOM   3660  OE1 GLU A 241     163.353 133.417 125.013  1.00 76.78           O
ATOM   3661  OE2 GLU A 241     163.847 134.922 126.423  1.00 76.78           O
ATOM   3662  H   GLU A 241     160.842 134.968 121.032  1.00 69.19           H
ATOM   3663  HA  GLU A 241     159.732 135.838 123.660  1.00 70.40           H
ATOM   3664  1HB GLU A 241     161.267 133.935 123.682  1.00 92.14           H
ATOM   3665  2HB GLU A 241     162.512 134.900 122.896  1.00 92.14           H
ATOM   3666  1HG GLU A 241     162.599 136.382 124.823  1.00 92.14           H
ATOM   3667  2HG GLU A 241     161.309 135.478 125.608  1.00 92.14           H
ATOM   3668  N   LEU A 242     160.458 138.151 123.638  1.00 58.22           N
ATOM   3669  CA  LEU A 242     160.804 139.549 123.689  1.00 53.38           C
ATOM   3670  C   LEU A 242     162.026 139.667 124.568  1.00 56.14           C
ATOM   3671  O   LEU A 242     162.248 138.786 125.393  1.00 62.54           O
ATOM   3672  CB  LEU A 242     159.625 140.348 124.235  1.00 81.54           C
ATOM   3673  CG  LEU A 242     158.359 140.327 123.395  1.00 81.54           C
ATOM   3674  CD1 LEU A 242     157.249 140.974 124.149  1.00 81.54           C
ATOM   3675  CD2 LEU A 242     158.570 141.102 122.127  1.00 81.54           C
ATOM   3676  H   LEU A 242     159.684 137.838 124.234  1.00 69.86           H
ATOM   3677  HA  LEU A 242     161.043 139.860 122.685  1.00 64.06           H
ATOM   3678  1HB LEU A 242     159.374 139.953 125.222  1.00 97.85           H
ATOM   3679  2HB LEU A 242     159.897 141.365 124.357  1.00 97.85           H
ATOM   3680  HG  LEU A 242     158.084 139.293 123.170  1.00 97.85           H
ATOM   3681 1HD1 LEU A 242     156.346 140.965 123.549  1.00 97.85           H
ATOM   3682 2HD1 LEU A 242     157.075 140.426 125.063  1.00 97.85           H
ATOM   3683 3HD1 LEU A 242     157.511 142.003 124.384  1.00 97.85           H
ATOM   3684 1HD2 LEU A 242     157.656 141.087 121.543  1.00 97.85           H
ATOM   3685 2HD2 LEU A 242     158.824 142.125 122.378  1.00 97.85           H
ATOM   3686 3HD2 LEU A 242     159.349 140.676 121.548  1.00 97.85           H
ATOM   3687  N   PRO A 243     162.821 140.729 124.470  1.00 53.98           N
ATOM   3688  CA  PRO A 243     164.018 140.944 125.252  1.00 56.45           C
ATOM   3689  C   PRO A 243     163.882 140.766 126.759  1.00 58.50           C
ATOM   3690  O   PRO A 243     164.835 140.346 127.403  1.00 63.22           O
ATOM   3691  CB  PRO A 243     164.344 142.393 124.923  1.00 96.38           C
ATOM   3692  CG  PRO A 243     163.817 142.584 123.546  1.00 96.38           C
ATOM   3693  CD  PRO A 243     162.544 141.807 123.504  1.00 96.38           C
ATOM   3694  HA  PRO A 243     164.805 140.278 124.867  1.00 67.74           H
ATOM   3695  1HB PRO A 243     163.878 143.071 125.662  1.00115.66           H
ATOM   3696  2HB PRO A 243     165.432 142.559 124.988  1.00115.66           H
ATOM   3697  1HG PRO A 243     163.680 143.652 123.363  1.00115.66           H
ATOM   3698  2HG PRO A 243     164.551 142.231 122.806  1.00115.66           H
ATOM   3699  1HD PRO A 243     161.724 142.451 123.832  1.00115.66           H
ATOM   3700  2HD PRO A 243     162.419 141.443 122.478  1.00115.66           H
ATOM   3701  N   ASP A 244     162.720 141.034 127.351  1.00 58.02           N
ATOM   3702  CA  ASP A 244     162.623 140.880 128.790  1.00 63.83           C
ATOM   3703  C   ASP A 244     162.157 139.490 129.208  1.00 64.54           C
ATOM   3704  O   ASP A 244     161.862 139.261 130.380  1.00 69.64           O
ATOM   3705  CB  ASP A 244     161.685 141.903 129.380  1.00 75.50           C
ATOM   3706  CG  ASP A 244     160.296 141.711 128.936  1.00 75.50           C
ATOM   3707  OD1 ASP A 244     160.053 140.796 128.179  1.00 75.50           O
ATOM   3708  OD2 ASP A 244     159.440 142.469 129.343  1.00 75.50           O
ATOM   3709  H   ASP A 244     161.897 141.367 126.862  1.00 69.62           H
ATOM   3710  HA  ASP A 244     163.609 141.056 129.213  1.00 76.60           H
ATOM   3711  1HB ASP A 244     161.729 141.865 130.467  1.00 90.60           H
ATOM   3712  2HB ASP A 244     162.016 142.884 129.060  1.00 90.60           H
ATOM   3713  N   GLY A 245     162.082 138.558 128.269  1.00 60.19           N
ATOM   3714  CA  GLY A 245     161.674 137.195 128.565  1.00 60.45           C
ATOM   3715  C   GLY A 245     160.188 136.981 128.352  1.00 56.86           C
ATOM   3716  O   GLY A 245     159.694 135.853 128.409  1.00 58.02           O
ATOM   3717  H   GLY A 245     162.318 138.792 127.301  1.00 72.23           H
ATOM   3718  1HA GLY A 245     162.236 136.512 127.924  1.00 72.54           H
ATOM   3719  2HA GLY A 245     161.938 136.953 129.592  1.00 72.54           H
ATOM   3720  N   GLN A 246     159.460 138.050 128.106  1.00 59.09           N
ATOM   3721  CA  GLN A 246     158.042 137.927 127.879  1.00 62.01           C
ATOM   3722  C   GLN A 246     157.793 137.248 126.560  1.00 61.08           C
ATOM   3723  O   GLN A 246     158.370 137.616 125.538  1.00 63.74           O
ATOM   3724  CB  GLN A 246     157.381 139.302 127.887  1.00 81.75           C
ATOM   3725  CG  GLN A 246     155.905 139.312 127.541  1.00 81.75           C
ATOM   3726  CD  GLN A 246     155.067 138.695 128.576  1.00 81.75           C
ATOM   3727  OE1 GLN A 246     155.162 139.077 129.743  1.00 81.75           O
ATOM   3728  NE2 GLN A 246     154.231 137.726 128.195  1.00 81.75           N
ATOM   3729  H   GLN A 246     159.893 138.984 128.086  1.00 70.91           H
ATOM   3730  HA  GLN A 246     157.610 137.318 128.672  1.00 74.41           H
ATOM   3731  1HB GLN A 246     157.502 139.748 128.875  1.00 98.10           H
ATOM   3732  2HB GLN A 246     157.902 139.952 127.193  1.00 98.10           H
ATOM   3733  1HG GLN A 246     155.599 140.351 127.450  1.00 98.10           H
ATOM   3734  2HG GLN A 246     155.725 138.801 126.596  1.00 98.10           H
ATOM   3735 1HE2 GLN A 246     153.634 137.286 128.870  1.00 98.10           H
ATOM   3736 2HE2 GLN A 246     154.184 137.411 127.210  1.00 98.10           H
ATOM   3737  N   VAL A 247     156.933 136.256 126.564  1.00 55.42           N
ATOM   3738  CA  VAL A 247     156.601 135.607 125.321  1.00 56.44           C
ATOM   3739  C   VAL A 247     155.357 136.207 124.711  1.00 59.17           C
ATOM   3740  O   VAL A 247     154.352 136.443 125.387  1.00 59.61           O
ATOM   3741  CB  VAL A 247     156.479 134.105 125.515  1.00 79.04           C
ATOM   3742  CG1 VAL A 247     156.047 133.443 124.232  1.00 79.04           C
ATOM   3743  CG2 VAL A 247     157.840 133.589 125.929  1.00 79.04           C
ATOM   3744  H   VAL A 247     156.526 135.941 127.437  1.00 66.50           H
ATOM   3745  HA  VAL A 247     157.420 135.768 124.622  1.00 67.73           H
ATOM   3746  HB  VAL A 247     155.741 133.886 126.282  1.00 94.85           H
ATOM   3747 1HG1 VAL A 247     155.987 132.367 124.386  1.00 94.85           H
ATOM   3748 2HG1 VAL A 247     155.068 133.806 123.918  1.00 94.85           H
ATOM   3749 3HG1 VAL A 247     156.781 133.661 123.453  1.00 94.85           H
ATOM   3750 1HG2 VAL A 247     157.795 132.513 126.077  1.00 94.85           H
ATOM   3751 2HG2 VAL A 247     158.568 133.818 125.148  1.00 94.85           H
ATOM   3752 3HG2 VAL A 247     158.154 134.067 126.859  1.00 94.85           H
ATOM   3753  N   ILE A 248     155.470 136.509 123.436  1.00 58.82           N
ATOM   3754  CA  ILE A 248     154.414 137.097 122.647  1.00 58.10           C
ATOM   3755  C   ILE A 248     153.933 136.077 121.622  1.00 59.92           C
ATOM   3756  O   ILE A 248     154.740 135.424 120.958  1.00 61.80           O
ATOM   3757  CB  ILE A 248     154.936 138.407 121.992  1.00 83.61           C
ATOM   3758  CG1 ILE A 248     153.880 139.084 121.247  1.00 83.61           C
ATOM   3759  CG2 ILE A 248     156.083 138.148 121.096  1.00 83.61           C
ATOM   3760  CD1 ILE A 248     154.198 140.505 120.861  1.00 83.61           C
ATOM   3761  H   ILE A 248     156.364 136.285 122.994  1.00 70.58           H
ATOM   3762  HA  ILE A 248     153.580 137.348 123.303  1.00 69.72           H
ATOM   3763  HB  ILE A 248     155.254 139.070 122.783  1.00100.33           H
ATOM   3764 1HG1 ILE A 248     153.660 138.523 120.341  1.00100.33           H
ATOM   3765 2HG1 ILE A 248     153.033 139.090 121.853  1.00100.33           H
ATOM   3766 1HG2 ILE A 248     156.478 139.049 120.674  1.00100.33           H
ATOM   3767 2HG2 ILE A 248     156.856 137.688 121.657  1.00100.33           H
ATOM   3768 3HG2 ILE A 248     155.768 137.502 120.295  1.00100.33           H
ATOM   3769 1HD1 ILE A 248     153.368 140.928 120.329  1.00100.33           H
ATOM   3770 2HD1 ILE A 248     154.379 141.077 121.769  1.00100.33           H
ATOM   3771 3HD1 ILE A 248     155.059 140.564 120.217  1.00100.33           H
ATOM   3772  N   THR A 249     152.623 135.891 121.508  1.00 61.00           N
ATOM   3773  CA  THR A 249     152.123 134.927 120.527  1.00 60.90           C
ATOM   3774  C   THR A 249     151.484 135.665 119.383  1.00 65.08           C
ATOM   3775  O   THR A 249     150.624 136.529 119.601  1.00 66.67           O
ATOM   3776  CB  THR A 249     151.104 133.957 121.127  1.00 83.72           C
ATOM   3777  OG1 THR A 249     151.713 133.242 122.196  1.00 83.72           O
ATOM   3778  CG2 THR A 249     150.665 132.951 120.042  1.00 83.72           C
ATOM   3779  H   THR A 249     151.985 136.418 122.097  1.00 73.20           H
ATOM   3780  HA  THR A 249     152.954 134.350 120.126  1.00 73.08           H
ATOM   3781  HB  THR A 249     150.240 134.503 121.501  1.00100.46           H
ATOM   3782  HG1 THR A 249     151.883 133.871 122.904  1.00100.46           H
ATOM   3783 1HG2 THR A 249     149.953 132.244 120.467  1.00100.46           H
ATOM   3784 2HG2 THR A 249     150.192 133.459 119.206  1.00100.46           H
ATOM   3785 3HG2 THR A 249     151.539 132.406 119.678  1.00100.46           H
ATOM   3786  N   ILE A 250     151.921 135.331 118.171  1.00 62.02           N
ATOM   3787  CA  ILE A 250     151.475 135.956 116.934  1.00 58.60           C
ATOM   3788  C   ILE A 250     150.827 134.956 115.990  1.00 62.27           C
ATOM   3789  O   ILE A 250     151.362 133.871 115.760  1.00 63.68           O
ATOM   3790  CB  ILE A 250     152.659 136.663 116.283  1.00 87.05           C
ATOM   3791  CG1 ILE A 250     153.157 137.741 117.290  1.00 87.05           C
ATOM   3792  CG2 ILE A 250     152.253 137.266 114.942  1.00 87.05           C
ATOM   3793  CD1 ILE A 250     154.435 138.418 116.958  1.00 87.05           C
ATOM   3794  H   ILE A 250     152.631 134.590 118.109  1.00 74.42           H
ATOM   3795  HA  ILE A 250     150.728 136.710 117.180  1.00 70.32           H
ATOM   3796  HB  ILE A 250     153.464 135.947 116.137  1.00104.46           H
ATOM   3797 1HG1 ILE A 250     152.379 138.484 117.399  1.00104.46           H
ATOM   3798 2HG1 ILE A 250     153.321 137.278 118.249  1.00104.46           H
ATOM   3799 1HG2 ILE A 250     153.091 137.772 114.479  1.00104.46           H
ATOM   3800 2HG2 ILE A 250     151.905 136.492 114.270  1.00104.46           H
ATOM   3801 3HG2 ILE A 250     151.450 137.976 115.114  1.00104.46           H
ATOM   3802 1HD1 ILE A 250     154.671 139.133 117.747  1.00104.46           H
ATOM   3803 2HD1 ILE A 250     155.229 137.679 116.897  1.00104.46           H
ATOM   3804 3HD1 ILE A 250     154.350 138.945 116.016  1.00104.46           H
ATOM   3805  N   GLY A 251     149.648 135.300 115.471  1.00 63.07           N
ATOM   3806  CA  GLY A 251     148.884 134.417 114.617  1.00 63.56           C
ATOM   3807  C   GLY A 251     148.874 134.841 113.178  1.00 58.36           C
ATOM   3808  O   GLY A 251     149.909 134.821 112.524  1.00 57.70           O
ATOM   3809  H   GLY A 251     149.263 136.237 115.605  1.00 75.68           H
ATOM   3810  1HA GLY A 251     149.330 133.436 114.659  1.00 76.27           H
ATOM   3811  2HA GLY A 251     147.865 134.334 114.990  1.00 76.27           H
ATOM   3812  N   ASN A 252     147.715 135.248 112.667  1.00 54.86           N
ATOM   3813  CA  ASN A 252     147.614 135.553 111.251  1.00 56.87           C
ATOM   3814  C   ASN A 252     148.235 136.860 110.876  1.00 56.76           C
ATOM   3815  O   ASN A 252     148.441 137.137 109.698  1.00 59.07           O
ATOM   3816  CB  ASN A 252     146.177 135.519 110.823  1.00 73.78           C
ATOM   3817  CG  ASN A 252     145.343 136.528 111.454  1.00 73.78           C
ATOM   3818  OD1 ASN A 252     145.823 137.553 111.938  1.00 73.78           O
ATOM   3819  ND2 ASN A 252     144.064 136.267 111.481  1.00 73.78           N
ATOM   3820  H   ASN A 252     146.899 135.307 113.261  1.00 65.83           H
ATOM   3821  HA  ASN A 252     148.152 134.779 110.707  1.00 68.24           H
ATOM   3822  1HB ASN A 252     146.113 135.673 109.754  1.00 88.54           H
ATOM   3823  2HB ASN A 252     145.791 134.567 111.040  1.00 88.54           H
ATOM   3824 1HD2 ASN A 252     143.427 136.912 111.908  1.00 88.54           H
ATOM   3825 2HD2 ASN A 252     143.715 135.420 111.078  1.00 88.54           H
ATOM   3826  N   GLU A 253     148.690 137.593 111.860  1.00 54.66           N
ATOM   3827  CA  GLU A 253     149.338 138.858 111.646  1.00 56.33           C
ATOM   3828  C   GLU A 253     150.670 138.560 110.977  1.00 51.80           C
ATOM   3829  O   GLU A 253     151.258 139.388 110.270  1.00 54.70           O
ATOM   3830  CB  GLU A 253     149.511 139.555 112.976  1.00 73.10           C
ATOM   3831  CG  GLU A 253     148.172 139.736 113.731  1.00 73.10           C
ATOM   3832  CD  GLU A 253     147.833 138.481 114.503  1.00 73.10           C
ATOM   3833  OE1 GLU A 253     148.708 137.648 114.527  1.00 73.10           O
ATOM   3834  OE2 GLU A 253     146.758 138.306 115.039  1.00 73.10           O
ATOM   3835  H   GLU A 253     148.527 137.272 112.814  1.00 65.59           H
ATOM   3836  HA  GLU A 253     148.727 139.472 110.997  1.00 67.60           H
ATOM   3837  1HB GLU A 253     150.184 138.993 113.589  1.00 87.72           H
ATOM   3838  2HB GLU A 253     149.962 140.509 112.816  1.00 87.72           H
ATOM   3839  1HG GLU A 253     148.240 140.584 114.417  1.00 87.72           H
ATOM   3840  2HG GLU A 253     147.380 139.939 113.007  1.00 87.72           H
ATOM   3841  N   ARG A 254     151.108 137.312 111.162  1.00 50.31           N
ATOM   3842  CA  ARG A 254     152.320 136.764 110.644  1.00 52.50           C
ATOM   3843  C   ARG A 254     152.293 136.746 109.124  1.00 55.29           C
ATOM   3844  O   ARG A 254     153.351 136.827 108.498  1.00 55.09           O
ATOM   3845  CB  ARG A 254     152.520 135.388 111.224  1.00 71.75           C
ATOM   3846  CG  ARG A 254     153.830 134.876 111.064  1.00 71.75           C
ATOM   3847  CD  ARG A 254     154.099 133.707 111.964  1.00 71.75           C
ATOM   3848  NE  ARG A 254     153.380 132.557 111.586  1.00 71.75           N
ATOM   3849  CZ  ARG A 254     153.750 131.738 110.615  1.00 71.75           C
ATOM   3850  NH1 ARG A 254     154.853 131.949 109.901  1.00 71.75           N
ATOM   3851  NH2 ARG A 254     152.978 130.712 110.395  1.00 71.75           N
ATOM   3852  H   ARG A 254     150.544 136.672 111.726  1.00 60.37           H
ATOM   3853  HA  ARG A 254     153.148 137.395 110.969  1.00 63.00           H
ATOM   3854  1HB ARG A 254     152.307 135.405 112.280  1.00 86.10           H
ATOM   3855  2HB ARG A 254     151.827 134.689 110.757  1.00 86.10           H
ATOM   3856  1HG ARG A 254     153.955 134.567 110.029  1.00 86.10           H
ATOM   3857  2HG ARG A 254     154.520 135.670 111.279  1.00 86.10           H
ATOM   3858  1HD ARG A 254     155.157 133.465 111.975  1.00 86.10           H
ATOM   3859  2HD ARG A 254     153.794 133.967 112.981  1.00 86.10           H
ATOM   3860  HE  ARG A 254     152.521 132.288 112.116  1.00 86.10           H
ATOM   3861 1HH1 ARG A 254     155.458 132.781 110.075  1.00 86.10           H
ATOM   3862 2HH1 ARG A 254     155.107 131.303 109.167  1.00 86.10           H
ATOM   3863 1HH2 ARG A 254     152.145 130.615 111.002  1.00 86.10           H
ATOM   3864 2HH2 ARG A 254     153.189 130.042 109.673  1.00 86.10           H
ATOM   3865  N   PHE A 255     151.105 136.596 108.508  1.00 50.88           N
ATOM   3866  CA  PHE A 255     151.049 136.645 107.059  1.00 50.49           C
ATOM   3867  C   PHE A 255     150.234 137.827 106.586  1.00 50.94           C
ATOM   3868  O   PHE A 255     150.304 138.215 105.423  1.00 52.31           O
ATOM   3869  CB  PHE A 255     150.514 135.370 106.450  1.00 69.07           C
ATOM   3870  CG  PHE A 255     149.137 135.053 106.750  1.00 69.07           C
ATOM   3871  CD1 PHE A 255     148.121 135.554 105.990  1.00 69.07           C
ATOM   3872  CD2 PHE A 255     148.842 134.218 107.779  1.00 69.07           C
ATOM   3873  CE1 PHE A 255     146.837 135.225 106.263  1.00 69.07           C
ATOM   3874  CE2 PHE A 255     147.558 133.888 108.048  1.00 69.07           C
ATOM   3875  CZ  PHE A 255     146.559 134.391 107.293  1.00 69.07           C
ATOM   3876  H   PHE A 255     150.230 136.500 109.024  1.00 61.06           H
ATOM   3877  HA  PHE A 255     152.053 136.791 106.689  1.00 60.59           H
ATOM   3878  1HB PHE A 255     150.635 135.409 105.371  1.00 82.88           H
ATOM   3879  2HB PHE A 255     151.112 134.571 106.793  1.00 82.88           H
ATOM   3880  HD1 PHE A 255     148.348 136.217 105.152  1.00 82.88           H
ATOM   3881  HD2 PHE A 255     149.653 133.808 108.386  1.00 82.88           H
ATOM   3882  HE1 PHE A 255     146.032 135.623 105.648  1.00 82.88           H
ATOM   3883  HE2 PHE A 255     147.329 133.213 108.868  1.00 82.88           H
ATOM   3884  HZ  PHE A 255     145.542 134.117 107.509  1.00 82.88           H
ATOM   3885  N   ARG A 256     149.473 138.453 107.462  1.00 51.98           N
ATOM   3886  CA  ARG A 256     148.742 139.595 106.996  1.00 51.49           C
ATOM   3887  C   ARG A 256     149.698 140.739 106.767  1.00 51.08           C
ATOM   3888  O   ARG A 256     149.578 141.446 105.786  1.00 53.86           O
ATOM   3889  CB  ARG A 256     147.654 139.987 107.964  1.00 73.94           C
ATOM   3890  CG  ARG A 256     146.465 139.032 108.006  1.00 73.94           C
ATOM   3891  CD  ARG A 256     145.653 139.214 109.218  1.00 73.94           C
ATOM   3892  NE  ARG A 256     144.978 140.483 109.288  1.00 73.94           N
ATOM   3893  CZ  ARG A 256     144.483 141.020 110.436  1.00 73.94           C
ATOM   3894  NH1 ARG A 256     144.570 140.366 111.590  1.00 73.94           N
ATOM   3895  NH2 ARG A 256     143.935 142.225 110.414  1.00 73.94           N
ATOM   3896  H   ARG A 256     149.347 138.108 108.411  1.00 62.38           H
ATOM   3897  HA  ARG A 256     148.274 139.344 106.046  1.00 61.79           H
ATOM   3898  1HB ARG A 256     148.070 140.037 108.949  1.00 88.73           H
ATOM   3899  2HB ARG A 256     147.284 140.981 107.714  1.00 88.73           H
ATOM   3900  1HG ARG A 256     145.827 139.221 107.151  1.00 88.73           H
ATOM   3901  2HG ARG A 256     146.813 137.999 107.970  1.00 88.73           H
ATOM   3902  1HD ARG A 256     144.921 138.432 109.280  1.00 88.73           H
ATOM   3903  2HD ARG A 256     146.326 139.147 110.065  1.00 88.73           H
ATOM   3904  HE  ARG A 256     144.894 141.023 108.438  1.00 88.73           H
ATOM   3905 1HH1 ARG A 256     144.996 139.430 111.652  1.00 88.73           H
ATOM   3906 2HH1 ARG A 256     144.207 140.801 112.459  1.00 88.73           H
ATOM   3907 1HH2 ARG A 256     143.876 142.742 109.550  1.00 88.73           H
ATOM   3908 2HH2 ARG A 256     143.607 142.658 111.297  1.00 88.73           H
ATOM   3909  N   CYS A 257     150.714 140.917 107.605  1.00 48.54           N
ATOM   3910  CA  CYS A 257     151.582 142.055 107.364  1.00 46.26           C
ATOM   3911  C   CYS A 257     152.183 142.164 105.948  1.00 49.16           C
ATOM   3912  O   CYS A 257     151.948 143.192 105.298  1.00 53.34           O
ATOM   3913  CB  CYS A 257     152.639 142.191 108.449  1.00 64.29           C
ATOM   3914  SG  CYS A 257     153.859 143.384 108.050  1.00 64.29           S
ATOM   3915  H   CYS A 257     150.841 140.332 108.439  1.00 58.25           H
ATOM   3916  HA  CYS A 257     150.963 142.928 107.484  1.00 55.51           H
ATOM   3917  1HB CYS A 257     152.140 142.548 109.351  1.00 77.15           H
ATOM   3918  2HB CYS A 257     153.099 141.265 108.735  1.00 77.15           H
ATOM   3919  HG  CYS A 257     153.129 144.482 108.266  1.00 77.15           H
ATOM   3920  N   PRO A 258     152.887 141.153 105.394  1.00 47.31           N
ATOM   3921  CA  PRO A 258     153.471 141.148 104.070  1.00 46.56           C
ATOM   3922  C   PRO A 258     152.445 141.296 102.967  1.00 46.73           C
ATOM   3923  O   PRO A 258     152.806 141.641 101.848  1.00 47.94           O
ATOM   3924  CB  PRO A 258     154.125 139.779 103.981  1.00 85.34           C
ATOM   3925  CG  PRO A 258     154.356 139.391 105.369  1.00 85.34           C
ATOM   3926  CD  PRO A 258     153.199 139.940 106.128  1.00 85.34           C
ATOM   3927  HA  PRO A 258     154.225 141.948 104.009  1.00 55.87           H
ATOM   3928  1HB PRO A 258     153.455 139.078 103.456  1.00102.41           H
ATOM   3929  2HB PRO A 258     155.058 139.837 103.395  1.00102.41           H
ATOM   3930  1HG PRO A 258     154.430 138.289 105.450  1.00102.41           H
ATOM   3931  2HG PRO A 258     155.307 139.806 105.711  1.00102.41           H
ATOM   3932  1HD PRO A 258     152.396 139.258 106.090  1.00102.41           H
ATOM   3933  2HD PRO A 258     153.549 140.092 107.102  1.00102.41           H
ATOM   3934  N   GLU A 259     151.166 141.057 103.262  1.00 46.22           N
ATOM   3935  CA  GLU A 259     150.102 141.130 102.279  1.00 44.12           C
ATOM   3936  C   GLU A 259     149.993 142.532 101.767  1.00 48.54           C
ATOM   3937  O   GLU A 259     149.513 142.760 100.659  1.00 53.65           O
ATOM   3938  CB  GLU A 259     148.766 140.670 102.841  1.00 61.18           C
ATOM   3939  CG  GLU A 259     147.645 140.566 101.812  1.00 61.18           C
ATOM   3940  CD  GLU A 259     147.891 139.550 100.763  1.00 61.18           C
ATOM   3941  OE1 GLU A 259     148.750 138.717 100.951  1.00 61.18           O
ATOM   3942  OE2 GLU A 259     147.202 139.583  99.758  1.00 61.18           O
ATOM   3943  H   GLU A 259     150.867 140.847 104.214  1.00 55.46           H
ATOM   3944  HA  GLU A 259     150.364 140.479 101.450  1.00 52.94           H
ATOM   3945  1HB GLU A 259     148.884 139.705 103.337  1.00 73.42           H
ATOM   3946  2HB GLU A 259     148.430 141.382 103.591  1.00 73.42           H
ATOM   3947  1HG GLU A 259     146.720 140.326 102.325  1.00 73.42           H
ATOM   3948  2HG GLU A 259     147.508 141.523 101.333  1.00 73.42           H
ATOM   3949  N   THR A 260     150.435 143.488 102.567  1.00 46.29           N
ATOM   3950  CA  THR A 260     150.367 144.887 102.231  1.00 46.49           C
ATOM   3951  C   THR A 260     151.041 145.091 100.879  1.00 48.40           C
ATOM   3952  O   THR A 260     150.625 145.943 100.101  1.00 49.74           O
ATOM   3953  CB  THR A 260     151.076 145.749 103.259  1.00 63.67           C
ATOM   3954  OG1 THR A 260     150.560 145.504 104.562  1.00 63.67           O
ATOM   3955  CG2 THR A 260     150.813 147.196 102.941  1.00 63.67           C
ATOM   3956  H   THR A 260     150.860 143.235 103.464  1.00 55.55           H
ATOM   3957  HA  THR A 260     149.323 145.190 102.158  1.00 55.79           H
ATOM   3958  HB  THR A 260     152.105 145.544 103.234  1.00 76.40           H
ATOM   3959  HG1 THR A 260     150.926 144.655 104.902  1.00 76.40           H
ATOM   3960 1HG2 THR A 260     151.312 147.813 103.681  1.00 76.40           H
ATOM   3961 2HG2 THR A 260     151.185 147.454 101.969  1.00 76.40           H
ATOM   3962 3HG2 THR A 260     149.740 147.384 102.973  1.00 76.40           H
ATOM   3963  N   LEU A 261     152.100 144.325 100.592  1.00 48.55           N
ATOM   3964  CA  LEU A 261     152.848 144.455  99.358  1.00 48.04           C
ATOM   3965  C   LEU A 261     152.014 144.119  98.159  1.00 52.72           C
ATOM   3966  O   LEU A 261     152.342 144.527  97.044  1.00 55.96           O
ATOM   3967  CB  LEU A 261     154.057 143.532  99.364  1.00 68.70           C
ATOM   3968  CG  LEU A 261     155.167 143.864 100.342  1.00 68.70           C
ATOM   3969  CD1 LEU A 261     156.163 142.733 100.331  1.00 68.70           C
ATOM   3970  CD2 LEU A 261     155.847 145.182  99.941  1.00 68.70           C
ATOM   3971  H   LEU A 261     152.404 143.594 101.239  1.00 58.26           H
ATOM   3972  HA  LEU A 261     153.161 145.478  99.243  1.00 57.65           H
ATOM   3973  1HB LEU A 261     153.706 142.520  99.588  1.00 82.44           H
ATOM   3974  2HB LEU A 261     154.483 143.522  98.363  1.00 82.44           H
ATOM   3975  HG  LEU A 261     154.759 143.945 101.346  1.00 82.44           H
ATOM   3976 1HD1 LEU A 261     156.967 142.942 101.037  1.00 82.44           H
ATOM   3977 2HD1 LEU A 261     155.660 141.807 100.623  1.00 82.44           H
ATOM   3978 3HD1 LEU A 261     156.582 142.619  99.331  1.00 82.44           H
ATOM   3979 1HD2 LEU A 261     156.653 145.410 100.634  1.00 82.44           H
ATOM   3980 2HD2 LEU A 261     156.260 145.091  98.935  1.00 82.44           H
ATOM   3981 3HD2 LEU A 261     155.145 145.993  99.962  1.00 82.44           H
ATOM   3982  N   PHE A 262     150.957 143.362  98.348  1.00 50.49           N
ATOM   3983  CA  PHE A 262     150.117 143.011  97.251  1.00 53.89           C
ATOM   3984  C   PHE A 262     148.868 143.854  97.304  1.00 51.55           C
ATOM   3985  O   PHE A 262     148.300 144.211  96.272  1.00 56.30           O
ATOM   3986  CB  PHE A 262     149.800 141.556  97.349  1.00 69.43           C
ATOM   3987  CG  PHE A 262     151.022 140.787  97.292  1.00 69.43           C
ATOM   3988  CD1 PHE A 262     151.460 140.076  98.353  1.00 69.43           C
ATOM   3989  CD2 PHE A 262     151.767 140.802  96.187  1.00 69.43           C
ATOM   3990  CE1 PHE A 262     152.617 139.376  98.268  1.00 69.43           C
ATOM   3991  CE2 PHE A 262     152.894 140.108  96.096  1.00 69.43           C
ATOM   3992  CZ  PHE A 262     153.323 139.395  97.113  1.00 69.43           C
ATOM   3993  H   PHE A 262     150.696 143.056  99.279  1.00 60.59           H
ATOM   3994  HA  PHE A 262     150.631 143.217  96.317  1.00 64.67           H
ATOM   3995  1HB PHE A 262     149.293 141.346  98.300  1.00 83.32           H
ATOM   3996  2HB PHE A 262     149.145 141.253  96.539  1.00 83.32           H
ATOM   3997  HD1 PHE A 262     150.873 140.063  99.271  1.00 83.32           H
ATOM   3998  HD2 PHE A 262     151.438 141.385  95.335  1.00 83.32           H
ATOM   3999  HE1 PHE A 262     152.966 138.797  99.121  1.00 83.32           H
ATOM   4000  HE2 PHE A 262     153.459 140.126  95.185  1.00 83.32           H
ATOM   4001  HZ  PHE A 262     154.236 138.837  97.001  1.00 83.32           H
ATOM   4002  N   GLN A 263     148.482 144.247  98.508  1.00 46.32           N
ATOM   4003  CA  GLN A 263     147.306 145.061  98.722  1.00 46.40           C
ATOM   4004  C   GLN A 263     147.581 146.264  99.624  1.00 50.04           C
ATOM   4005  O   GLN A 263     147.135 146.258 100.769  1.00 55.18           O
ATOM   4006  CB  GLN A 263     146.201 144.236  99.358  1.00 63.95           C
ATOM   4007  CG  GLN A 263     145.701 143.114  98.532  1.00 63.95           C
ATOM   4008  CD  GLN A 263     144.498 142.463  99.153  1.00 63.95           C
ATOM   4009  OE1 GLN A 263     143.423 143.068  99.222  1.00 63.95           O
ATOM   4010  NE2 GLN A 263     144.646 141.231  99.624  1.00 63.95           N
ATOM   4011  H   GLN A 263     148.998 143.900  99.315  1.00 55.58           H
ATOM   4012  HA  GLN A 263     146.949 145.419  97.758  1.00 55.68           H
ATOM   4013  1HB GLN A 263     146.597 143.792 100.254  1.00 76.74           H
ATOM   4014  2HB GLN A 263     145.362 144.873  99.641  1.00 76.74           H
ATOM   4015  1HG GLN A 263     145.440 143.479  97.542  1.00 76.74           H
ATOM   4016  2HG GLN A 263     146.489 142.359  98.460  1.00 76.74           H
ATOM   4017 1HE2 GLN A 263     143.864 140.764 100.042  1.00 76.74           H
ATOM   4018 2HE2 GLN A 263     145.554 140.744  99.577  1.00 76.74           H
ATOM   4019  N   PRO A 264     148.201 147.345  99.134  1.00 46.05           N
ATOM   4020  CA  PRO A 264     148.597 148.537  99.860  1.00 44.60           C
ATOM   4021  C   PRO A 264     147.417 149.260 100.479  1.00 50.33           C
ATOM   4022  O   PRO A 264     147.581 150.105 101.365  1.00 55.84           O
ATOM   4023  CB  PRO A 264     149.269 149.371  98.794  1.00 83.42           C
ATOM   4024  CG  PRO A 264     149.700 148.394  97.792  1.00 83.42           C
ATOM   4025  CD  PRO A 264     148.617 147.385  97.751  1.00 83.42           C
ATOM   4026  HA  PRO A 264     149.326 148.252 100.631  1.00 53.52           H
ATOM   4027  1HB PRO A 264     148.559 150.112  98.375  1.00100.10           H
ATOM   4028  2HB PRO A 264     150.105 149.929  99.226  1.00100.10           H
ATOM   4029  1HG PRO A 264     149.870 148.896  96.834  1.00100.10           H
ATOM   4030  2HG PRO A 264     150.660 147.948  98.093  1.00100.10           H
ATOM   4031  1HD PRO A 264     147.804 147.716  97.087  1.00100.10           H
ATOM   4032  2HD PRO A 264     149.077 146.484  97.425  1.00100.10           H
ATOM   4033  N   SER A 265     146.214 148.891 100.069  1.00 50.21           N
ATOM   4034  CA  SER A 265     145.008 149.468 100.608  1.00 52.46           C
ATOM   4035  C   SER A 265     144.916 149.165 102.100  1.00 52.24           C
ATOM   4036  O   SER A 265     144.315 149.930 102.858  1.00 52.16           O
ATOM   4037  CB  SER A 265     143.822 148.877  99.896  1.00 67.63           C
ATOM   4038  OG  SER A 265     143.702 147.520 100.208  1.00 67.63           O
ATOM   4039  H   SER A 265     146.111 148.204  99.342  1.00 60.25           H
ATOM   4040  HA  SER A 265     145.030 150.547 100.456  1.00 62.95           H
ATOM   4041  1HB SER A 265     142.915 149.407 100.185  1.00 81.16           H
ATOM   4042  2HB SER A 265     143.950 148.999  98.822  1.00 81.16           H
ATOM   4043  HG  SER A 265     143.016 147.161  99.635  1.00 81.16           H
ATOM   4044  N   PHE A 266     145.642 148.146 102.570  1.00 47.00           N
ATOM   4045  CA  PHE A 266     145.647 147.799 103.980  1.00 43.76           C
ATOM   4046  C   PHE A 266     146.251 148.886 104.835  1.00 44.40           C
ATOM   4047  O   PHE A 266     146.038 148.901 106.046  1.00 48.29           O
ATOM   4048  CB  PHE A 266     146.405 146.508 104.270  1.00 63.84           C
ATOM   4049  CG  PHE A 266     145.653 145.260 103.984  1.00 63.84           C
ATOM   4050  CD1 PHE A 266     146.056 144.373 103.034  1.00 63.84           C
ATOM   4051  CD2 PHE A 266     144.515 144.975 104.690  1.00 63.84           C
ATOM   4052  CE1 PHE A 266     145.337 143.227 102.798  1.00 63.84           C
ATOM   4053  CE2 PHE A 266     143.800 143.833 104.449  1.00 63.84           C
ATOM   4054  CZ  PHE A 266     144.218 142.959 103.500  1.00 63.84           C
ATOM   4055  H   PHE A 266     146.153 147.550 101.910  1.00 56.40           H
ATOM   4056  HA  PHE A 266     144.612 147.668 104.290  1.00 52.51           H
ATOM   4057  1HB PHE A 266     147.315 146.496 103.668  1.00 76.61           H
ATOM   4058  2HB PHE A 266     146.713 146.492 105.312  1.00 76.61           H
ATOM   4059  HD1 PHE A 266     146.957 144.571 102.462  1.00 76.61           H
ATOM   4060  HD2 PHE A 266     144.175 145.672 105.458  1.00 76.61           H
ATOM   4061  HE1 PHE A 266     145.661 142.530 102.042  1.00 76.61           H
ATOM   4062  HE2 PHE A 266     142.896 143.625 105.020  1.00 76.61           H
ATOM   4063  HZ  PHE A 266     143.655 142.048 103.302  1.00 76.61           H
ATOM   4064  N   ILE A 267     147.045 149.763 104.242  1.00 44.12           N
ATOM   4065  CA  ILE A 267     147.652 150.831 104.998  1.00 44.64           C
ATOM   4066  C   ILE A 267     147.152 152.182 104.527  1.00 55.28           C
ATOM   4067  O   ILE A 267     147.779 153.202 104.806  1.00 55.03           O
ATOM   4068  CB  ILE A 267     149.176 150.797 104.930  1.00 63.29           C
ATOM   4069  CG1 ILE A 267     149.647 150.932 103.507  1.00 63.29           C
ATOM   4070  CG2 ILE A 267     149.634 149.515 105.544  1.00 63.29           C
ATOM   4071  CD1 ILE A 267     151.101 151.216 103.357  1.00 63.29           C
ATOM   4072  H   ILE A 267     147.183 149.724 103.230  1.00 52.94           H
ATOM   4073  HA  ILE A 267     147.367 150.723 106.042  1.00 53.57           H
ATOM   4074  HB  ILE A 267     149.586 151.633 105.492  1.00 75.95           H
ATOM   4075 1HG1 ILE A 267     149.439 150.007 102.981  1.00 75.95           H
ATOM   4076 2HG1 ILE A 267     149.104 151.738 103.022  1.00 75.95           H
ATOM   4077 1HG2 ILE A 267     150.712 149.446 105.554  1.00 75.95           H
ATOM   4078 2HG2 ILE A 267     149.273 149.501 106.545  1.00 75.95           H
ATOM   4079 3HG2 ILE A 267     149.226 148.668 105.003  1.00 75.95           H
ATOM   4080 1HD1 ILE A 267     151.322 151.297 102.297  1.00 75.95           H
ATOM   4081 2HD1 ILE A 267     151.342 152.159 103.850  1.00 75.95           H
ATOM   4082 3HD1 ILE A 267     151.693 150.425 103.790  1.00 75.95           H
ATOM   4083  N   GLY A 268     146.044 152.197 103.784  1.00 56.98           N
ATOM   4084  CA  GLY A 268     145.482 153.447 103.295  1.00 59.63           C
ATOM   4085  C   GLY A 268     146.165 153.978 102.039  1.00 59.21           C
ATOM   4086  O   GLY A 268     146.088 155.179 101.739  1.00 65.05           O
ATOM   4087  H   GLY A 268     145.547 151.326 103.580  1.00 68.38           H
ATOM   4088  1HA GLY A 268     144.423 153.294 103.087  1.00 71.56           H
ATOM   4089  2HA GLY A 268     145.539 154.197 104.081  1.00 71.56           H
ATOM   4090  N   MET A 269     146.875 153.123 101.312  1.00 52.07           N
ATOM   4091  CA  MET A 269     147.558 153.573 100.127  1.00 55.50           C
ATOM   4092  C   MET A 269     146.699 153.231  98.926  1.00 61.48           C
ATOM   4093  O   MET A 269     146.098 152.166  98.870  1.00 62.52           O
ATOM   4094  CB  MET A 269     148.949 152.961 100.087  1.00 74.10           C
ATOM   4095  CG  MET A 269     149.822 153.377  98.930  1.00 74.10           C
ATOM   4096  SD  MET A 269     151.484 152.663  98.997  1.00 74.10           S
ATOM   4097  CE  MET A 269     152.293 153.580 100.297  1.00 74.10           C
ATOM   4098  H   MET A 269     146.926 152.124 101.528  1.00 62.48           H
ATOM   4099  HA  MET A 269     147.664 154.656 100.165  1.00 66.60           H
ATOM   4100  1HB MET A 269     149.459 153.220 101.006  1.00 88.92           H
ATOM   4101  2HB MET A 269     148.860 151.891 100.071  1.00 88.92           H
ATOM   4102  1HG MET A 269     149.358 153.040  98.011  1.00 88.92           H
ATOM   4103  2HG MET A 269     149.910 154.462  98.899  1.00 88.92           H
ATOM   4104  1HE MET A 269     153.317 153.221 100.417  1.00 88.92           H
ATOM   4105  2HE MET A 269     152.314 154.638 100.039  1.00 88.92           H
ATOM   4106  3HE MET A 269     151.763 153.449 101.234  1.00 88.92           H
ATOM   4107  N   GLU A 270     146.622 154.147  97.975  1.00 63.84           N
ATOM   4108  CA  GLU A 270     145.823 153.941  96.772  1.00 63.09           C
ATOM   4109  C   GLU A 270     146.484 153.040  95.747  1.00 54.52           C
ATOM   4110  O   GLU A 270     145.821 152.293  95.030  1.00 56.91           O
ATOM   4111  CB  GLU A 270     145.527 155.264  96.087  1.00 84.80           C
ATOM   4112  CG  GLU A 270     144.562 155.128  94.928  1.00 84.80           C
ATOM   4113  CD  GLU A 270     144.307 156.381  94.247  1.00 84.80           C
ATOM   4114  OE1 GLU A 270     144.902 157.356  94.592  1.00 84.80           O
ATOM   4115  OE2 GLU A 270     143.504 156.407  93.358  1.00 84.80           O
ATOM   4116  H   GLU A 270     147.126 155.012  98.099  1.00 76.61           H
ATOM   4117  HA  GLU A 270     144.881 153.479  97.066  1.00 75.71           H
ATOM   4118  1HB GLU A 270     145.100 155.964  96.809  1.00101.76           H
ATOM   4119  2HB GLU A 270     146.455 155.699  95.709  1.00101.76           H
ATOM   4120  1HG GLU A 270     144.960 154.440  94.191  1.00101.76           H
ATOM   4121  2HG GLU A 270     143.621 154.717  95.297  1.00101.76           H
ATOM   4122  N   SER A 271     147.791 153.140  95.656  1.00 55.74           N
ATOM   4123  CA  SER A 271     148.554 152.454  94.639  1.00 56.61           C
ATOM   4124  C   SER A 271     148.417 150.958  94.713  1.00 55.66           C
ATOM   4125  O   SER A 271     148.173 150.387  95.769  1.00 56.39           O
ATOM   4126  CB  SER A 271     150.019 152.801  94.771  1.00 74.62           C
ATOM   4127  OG  SER A 271     150.242 154.169  94.566  1.00 74.62           O
ATOM   4128  H   SER A 271     148.276 153.759  96.282  1.00 66.89           H
ATOM   4129  HA  SER A 271     148.195 152.783  93.664  1.00 67.93           H
ATOM   4130  1HB SER A 271     150.372 152.514  95.760  1.00 89.54           H
ATOM   4131  2HB SER A 271     150.591 152.221  94.045  1.00 89.54           H
ATOM   4132  HG  SER A 271     151.193 154.291  94.632  1.00 89.54           H
ATOM   4133  N   ALA A 272     148.546 150.330  93.560  1.00 57.95           N
ATOM   4134  CA  ALA A 272     148.502 148.889  93.443  1.00 60.60           C
ATOM   4135  C   ALA A 272     149.765 148.308  94.024  1.00 59.32           C
ATOM   4136  O   ALA A 272     150.764 149.009  94.176  1.00 56.44           O
ATOM   4137  CB  ALA A 272     148.336 148.460  92.011  1.00 79.33           C
ATOM   4138  H   ALA A 272     148.710 150.884  92.732  1.00 69.54           H
ATOM   4139  HA  ALA A 272     147.657 148.522  94.026  1.00 72.72           H
ATOM   4140  1HB ALA A 272     148.291 147.375  91.985  1.00 95.20           H
ATOM   4141  2HB ALA A 272     147.413 148.871  91.609  1.00 95.20           H
ATOM   4142  3HB ALA A 272     149.182 148.808  91.420  1.00 95.20           H
ATOM   4143  N   GLY A 273     149.729 147.035  94.361  1.00 61.32           N
ATOM   4144  CA  GLY A 273     150.889 146.402  94.947  1.00 58.71           C
ATOM   4145  C   GLY A 273     151.906 145.991  93.908  1.00 57.65           C
ATOM   4146  O   GLY A 273     151.863 146.433  92.749  1.00 60.01           O
ATOM   4147  H   GLY A 273     148.884 146.492  94.213  1.00 73.58           H
ATOM   4148  1HA GLY A 273     151.355 147.075  95.666  1.00 70.45           H
ATOM   4149  2HA GLY A 273     150.569 145.527  95.507  1.00 70.45           H
ATOM   4150  N   ILE A 274     152.838 145.160  94.335  1.00 55.33           N
ATOM   4151  CA  ILE A 274     153.935 144.757  93.486  1.00 53.65           C
ATOM   4152  C   ILE A 274     153.529 143.881  92.302  1.00 58.70           C
ATOM   4153  O   ILE A 274     154.299 143.768  91.346  1.00 59.86           O
ATOM   4154  CB  ILE A 274     155.095 144.161  94.305  1.00 77.67           C
ATOM   4155  CG1 ILE A 274     154.683 142.896  95.019  1.00 77.67           C
ATOM   4156  CG2 ILE A 274     155.582 145.224  95.294  1.00 77.67           C
ATOM   4157  CD1 ILE A 274     155.848 142.127  95.653  1.00 77.67           C
ATOM   4158  H   ILE A 274     152.767 144.843  95.304  1.00 66.40           H
ATOM   4159  HA  ILE A 274     154.347 145.669  93.067  1.00 64.38           H
ATOM   4160  HB  ILE A 274     155.910 143.900  93.630  1.00 93.20           H
ATOM   4161 1HG1 ILE A 274     153.983 143.139  95.805  1.00 93.20           H
ATOM   4162 2HG1 ILE A 274     154.188 142.255  94.314  1.00 93.20           H
ATOM   4163 1HG2 ILE A 274     156.427 144.867  95.868  1.00 93.20           H
ATOM   4164 2HG2 ILE A 274     155.887 146.110  94.740  1.00 93.20           H
ATOM   4165 3HG2 ILE A 274     154.774 145.490  95.979  1.00 93.20           H
ATOM   4166 1HD1 ILE A 274     155.478 141.232  96.135  1.00 93.20           H
ATOM   4167 2HD1 ILE A 274     156.556 141.843  94.877  1.00 93.20           H
ATOM   4168 3HD1 ILE A 274     156.352 142.728  96.396  1.00 93.20           H
ATOM   4169  N   HIS A 275     152.337 143.282  92.329  1.00 56.62           N
ATOM   4170  CA  HIS A 275     151.897 142.473  91.203  1.00 54.53           C
ATOM   4171  C   HIS A 275     151.722 143.327  89.987  1.00 54.24           C
ATOM   4172  O   HIS A 275     152.395 143.140  88.969  1.00 60.08           O
ATOM   4173  CB  HIS A 275     150.512 141.919  91.448  1.00 75.51           C
ATOM   4174  CG  HIS A 275     150.409 140.965  92.388  1.00 75.51           C
ATOM   4175  ND1 HIS A 275     149.258 140.776  93.092  1.00 75.51           N
ATOM   4176  CD2 HIS A 275     151.259 140.045  92.803  1.00 75.51           C
ATOM   4177  CE1 HIS A 275     149.411 139.793  93.904  1.00 75.51           C
ATOM   4178  NE2 HIS A 275     150.619 139.323  93.751  1.00 75.51           N
ATOM   4179  H   HIS A 275     151.736 143.394  93.135  1.00 67.94           H
ATOM   4180  HA  HIS A 275     152.610 141.682  90.988  1.00 65.44           H
ATOM   4181  1HB HIS A 275     149.860 142.703  91.766  1.00 90.61           H
ATOM   4182  2HB HIS A 275     150.111 141.521  90.519  1.00 90.61           H
ATOM   4183  HD2 HIS A 275     152.262 139.882  92.452  1.00 90.61           H
ATOM   4184  HE1 HIS A 275     148.661 139.412  94.592  1.00 90.61           H
ATOM   4185  HE2 HIS A 275     151.003 138.535  94.256  1.00 90.61           H
ATOM   4186  N   GLU A 276     150.827 144.289  90.110  1.00 54.19           N
ATOM   4187  CA  GLU A 276     150.520 145.201  89.052  1.00 60.14           C
ATOM   4188  C   GLU A 276     151.669 146.111  88.784  1.00 58.72           C
ATOM   4189  O   GLU A 276     151.885 146.505  87.653  1.00 61.31           O
ATOM   4190  CB  GLU A 276     149.301 146.023  89.370  1.00 73.64           C
ATOM   4191  CG  GLU A 276     148.030 145.240  89.454  1.00 73.64           C
ATOM   4192  CD  GLU A 276     147.875 144.583  90.750  1.00 73.64           C
ATOM   4193  OE1 GLU A 276     148.743 144.741  91.580  1.00 73.64           O
ATOM   4194  OE2 GLU A 276     146.906 143.907  90.939  1.00 73.64           O
ATOM   4195  H   GLU A 276     150.301 144.381  90.981  1.00 65.03           H
ATOM   4196  HA  GLU A 276     150.313 144.625  88.155  1.00 72.17           H
ATOM   4197  1HB GLU A 276     149.472 146.522  90.303  1.00 88.37           H
ATOM   4198  2HB GLU A 276     149.174 146.791  88.608  1.00 88.37           H
ATOM   4199  1HG GLU A 276     147.188 145.911  89.291  1.00 88.37           H
ATOM   4200  2HG GLU A 276     148.025 144.488  88.663  1.00 88.37           H
ATOM   4201  N   THR A 277     152.412 146.502  89.798  1.00 54.45           N
ATOM   4202  CA  THR A 277     153.482 147.413  89.509  1.00 54.14           C
ATOM   4203  C   THR A 277     154.475 146.724  88.589  1.00 55.83           C
ATOM   4204  O   THR A 277     154.925 147.315  87.603  1.00 60.39           O
ATOM   4205  CB  THR A 277     154.173 147.895  90.780  1.00 74.92           C
ATOM   4206  OG1 THR A 277     153.222 148.554  91.626  1.00 74.92           O
ATOM   4207  CG2 THR A 277     155.219 148.906  90.403  1.00 74.92           C
ATOM   4208  H   THR A 277     152.215 146.212  90.757  1.00 65.34           H
ATOM   4209  HA  THR A 277     153.077 148.280  88.988  1.00 64.97           H
ATOM   4210  HB  THR A 277     154.625 147.064  91.300  1.00 89.90           H
ATOM   4211  HG1 THR A 277     152.595 147.893  92.008  1.00 89.90           H
ATOM   4212 1HG2 THR A 277     155.712 149.273  91.302  1.00 89.90           H
ATOM   4213 2HG2 THR A 277     155.950 148.463  89.746  1.00 89.90           H
ATOM   4214 3HG2 THR A 277     154.740 149.736  89.890  1.00 89.90           H
ATOM   4215  N   THR A 278     154.815 145.466  88.874  1.00 50.62           N
ATOM   4216  CA  THR A 278     155.768 144.783  88.027  1.00 49.76           C
ATOM   4217  C   THR A 278     155.175 144.610  86.645  1.00 56.51           C
ATOM   4218  O   THR A 278     155.827 144.865  85.627  1.00 57.00           O
ATOM   4219  CB  THR A 278     156.098 143.397  88.570  1.00 69.20           C
ATOM   4220  OG1 THR A 278     156.639 143.507  89.883  1.00 69.20           O
ATOM   4221  CG2 THR A 278     157.137 142.737  87.663  1.00 69.20           C
ATOM   4222  H   THR A 278     154.455 144.990  89.702  1.00 60.74           H
ATOM   4223  HA  THR A 278     156.678 145.379  87.955  1.00 59.71           H
ATOM   4224  HB  THR A 278     155.201 142.802  88.608  1.00 83.04           H
ATOM   4225  HG1 THR A 278     155.908 143.713  90.513  1.00 83.04           H
ATOM   4226 1HG2 THR A 278     157.376 141.755  88.059  1.00 83.04           H
ATOM   4227 2HG2 THR A 278     156.753 142.629  86.651  1.00 83.04           H
ATOM   4228 3HG2 THR A 278     158.041 143.351  87.642  1.00 83.04           H
ATOM   4229  N   TYR A 279     153.925 144.184  86.602  1.00 55.80           N
ATOM   4230  CA  TYR A 279     153.243 143.933  85.362  1.00 51.63           C
ATOM   4231  C   TYR A 279     153.143 145.171  84.506  1.00 51.62           C
ATOM   4232  O   TYR A 279     153.340 145.108  83.293  1.00 55.84           O
ATOM   4233  CB  TYR A 279     151.890 143.371  85.650  1.00 74.75           C
ATOM   4234  CG  TYR A 279     151.137 143.031  84.488  1.00 74.75           C
ATOM   4235  CD1 TYR A 279     151.452 141.905  83.816  1.00 74.75           C
ATOM   4236  CD2 TYR A 279     150.100 143.813  84.092  1.00 74.75           C
ATOM   4237  CE1 TYR A 279     150.731 141.544  82.746  1.00 74.75           C
ATOM   4238  CE2 TYR A 279     149.364 143.446  83.009  1.00 74.75           C
ATOM   4239  CZ  TYR A 279     149.676 142.309  82.340  1.00 74.75           C
ATOM   4240  OH  TYR A 279     148.927 141.912  81.268  1.00 74.75           O
ATOM   4241  H   TYR A 279     153.429 143.975  87.475  1.00 66.96           H
ATOM   4242  HA  TYR A 279     153.815 143.195  84.805  1.00 61.96           H
ATOM   4243  1HB TYR A 279     151.992 142.481  86.271  1.00 89.70           H
ATOM   4244  2HB TYR A 279     151.325 144.096  86.212  1.00 89.70           H
ATOM   4245  HD1 TYR A 279     152.285 141.283  84.144  1.00 89.70           H
ATOM   4246  HD2 TYR A 279     149.851 144.721  84.645  1.00 89.70           H
ATOM   4247  HE1 TYR A 279     150.987 140.650  82.223  1.00 89.70           H
ATOM   4248  HE2 TYR A 279     148.524 144.056  82.687  1.00 89.70           H
ATOM   4249  HH  TYR A 279     149.260 141.065  80.957  1.00 89.70           H
ATOM   4250  N   ASN A 280     152.783 146.285  85.108  1.00 51.73           N
ATOM   4251  CA  ASN A 280     152.615 147.503  84.379  1.00 52.98           C
ATOM   4252  C   ASN A 280     153.940 147.961  83.825  1.00 51.20           C
ATOM   4253  O   ASN A 280     153.998 148.447  82.698  1.00 57.70           O
ATOM   4254  CB  ASN A 280     152.028 148.552  85.266  1.00 69.52           C
ATOM   4255  CG  ASN A 280     150.644 148.271  85.593  1.00 69.52           C
ATOM   4256  OD1 ASN A 280     149.959 147.490  84.923  1.00 69.52           O
ATOM   4257  ND2 ASN A 280     150.177 148.893  86.633  1.00 69.52           N
ATOM   4258  H   ASN A 280     152.591 146.278  86.099  1.00 62.08           H
ATOM   4259  HA  ASN A 280     151.944 147.320  83.543  1.00 63.58           H
ATOM   4260  1HB ASN A 280     152.609 148.617  86.190  1.00 83.42           H
ATOM   4261  2HB ASN A 280     152.074 149.515  84.774  1.00 83.42           H
ATOM   4262 1HD2 ASN A 280     149.233 148.745  86.921  1.00 83.42           H
ATOM   4263 2HD2 ASN A 280     150.766 149.515  87.148  1.00 83.42           H
ATOM   4264  N   SER A 281     155.027 147.744  84.550  1.00 46.93           N
ATOM   4265  CA  SER A 281     156.311 148.128  84.004  1.00 52.41           C
ATOM   4266  C   SER A 281     156.559 147.342  82.729  1.00 56.12           C
ATOM   4267  O   SER A 281     157.033 147.882  81.719  1.00 59.00           O
ATOM   4268  CB  SER A 281     157.409 147.899  84.985  1.00 64.16           C
ATOM   4269  OG  SER A 281     158.598 148.286  84.417  1.00 64.16           O
ATOM   4270  H   SER A 281     154.954 147.396  85.515  1.00 56.32           H
ATOM   4271  HA  SER A 281     156.293 149.181  83.751  1.00 62.89           H
ATOM   4272  1HB SER A 281     157.226 148.466  85.900  1.00 76.99           H
ATOM   4273  2HB SER A 281     157.451 146.844  85.250  1.00 76.99           H
ATOM   4274  HG  SER A 281     158.671 149.260  84.558  1.00 76.99           H
ATOM   4275  N   ILE A 282     156.203 146.063  82.751  1.00 52.73           N
ATOM   4276  CA  ILE A 282     156.375 145.245  81.572  1.00 50.71           C
ATOM   4277  C   ILE A 282     155.498 145.815  80.461  1.00 51.88           C
ATOM   4278  O   ILE A 282     155.945 145.907  79.330  1.00 55.26           O
ATOM   4279  CB  ILE A 282     156.032 143.767  81.821  1.00 74.69           C
ATOM   4280  CG1 ILE A 282     157.032 143.174  82.777  1.00 74.69           C
ATOM   4281  CG2 ILE A 282     156.104 143.010  80.501  1.00 74.69           C
ATOM   4282  CD1 ILE A 282     156.672 141.825  83.355  1.00 74.69           C
ATOM   4283  H   ILE A 282     155.873 145.662  83.639  1.00 63.28           H
ATOM   4284  HA  ILE A 282     157.415 145.304  81.254  1.00 60.85           H
ATOM   4285  HB  ILE A 282     155.038 143.674  82.248  1.00 89.63           H
ATOM   4286 1HG1 ILE A 282     157.969 143.065  82.253  1.00 89.63           H
ATOM   4287 2HG1 ILE A 282     157.164 143.868  83.606  1.00 89.63           H
ATOM   4288 1HG2 ILE A 282     155.878 141.975  80.653  1.00 89.63           H
ATOM   4289 2HG2 ILE A 282     155.402 143.407  79.801  1.00 89.63           H
ATOM   4290 3HG2 ILE A 282     157.109 143.098  80.086  1.00 89.63           H
ATOM   4291 1HD1 ILE A 282     157.466 141.502  84.030  1.00 89.63           H
ATOM   4292 2HD1 ILE A 282     155.736 141.899  83.908  1.00 89.63           H
ATOM   4293 3HD1 ILE A 282     156.572 141.106  82.572  1.00 89.63           H
ATOM   4294  N   MET A 283     154.258 146.202  80.759  1.00 53.14           N
ATOM   4295  CA  MET A 283     153.384 146.758  79.719  1.00 52.56           C
ATOM   4296  C   MET A 283     153.889 148.084  79.142  1.00 55.37           C
ATOM   4297  O   MET A 283     153.641 148.391  77.971  1.00 63.73           O
ATOM   4298  CB  MET A 283     151.978 146.975  80.245  1.00 74.53           C
ATOM   4299  CG  MET A 283     151.221 145.721  80.637  1.00 74.53           C
ATOM   4300  SD  MET A 283     151.005 144.570  79.313  1.00 74.53           S
ATOM   4301  CE  MET A 283     152.295 143.403  79.669  1.00 74.53           C
ATOM   4302  H   MET A 283     153.913 146.048  81.711  1.00 63.77           H
ATOM   4303  HA  MET A 283     153.347 146.055  78.898  1.00 63.07           H
ATOM   4304  1HB MET A 283     152.022 147.624  81.114  1.00 89.44           H
ATOM   4305  2HB MET A 283     151.390 147.490  79.487  1.00 89.44           H
ATOM   4306  1HG MET A 283     151.756 145.217  81.432  1.00 89.44           H
ATOM   4307  2HG MET A 283     150.240 145.993  81.021  1.00 89.44           H
ATOM   4308  1HE MET A 283     152.277 142.616  78.926  1.00 89.44           H
ATOM   4309  2HE MET A 283     153.242 143.887  79.644  1.00 89.44           H
ATOM   4310  3HE MET A 283     152.143 142.980  80.656  1.00 89.44           H
ATOM   4311  N   LYS A 284     154.608 148.876  79.933  1.00 51.95           N
ATOM   4312  CA  LYS A 284     155.153 150.126  79.423  1.00 53.56           C
ATOM   4313  C   LYS A 284     156.239 149.854  78.394  1.00 56.18           C
ATOM   4314  O   LYS A 284     156.446 150.633  77.455  1.00 59.55           O
ATOM   4315  CB  LYS A 284     155.741 150.970  80.546  1.00 76.77           C
ATOM   4316  CG  LYS A 284     154.766 151.574  81.520  1.00 76.77           C
ATOM   4317  CD  LYS A 284     153.910 152.646  80.902  1.00 76.77           C
ATOM   4318  CE  LYS A 284     153.050 153.308  81.956  1.00 76.77           C
ATOM   4319  NZ  LYS A 284     152.188 154.375  81.382  1.00 76.77           N
ATOM   4320  H   LYS A 284     154.736 148.616  80.916  1.00 62.34           H
ATOM   4321  HA  LYS A 284     154.359 150.672  78.922  1.00 64.27           H
ATOM   4322  1HB LYS A 284     156.405 150.339  81.131  1.00 92.12           H
ATOM   4323  2HB LYS A 284     156.340 151.764  80.132  1.00 92.12           H
ATOM   4324  1HG LYS A 284     154.129 150.799  81.929  1.00 92.12           H
ATOM   4325  2HG LYS A 284     155.333 152.023  82.325  1.00 92.12           H
ATOM   4326  1HD LYS A 284     154.547 153.396  80.429  1.00 92.12           H
ATOM   4327  2HD LYS A 284     153.252 152.218  80.152  1.00 92.12           H
ATOM   4328  1HE LYS A 284     152.417 152.552  82.422  1.00 92.12           H
ATOM   4329  2HE LYS A 284     153.695 153.747  82.719  1.00 92.12           H
ATOM   4330  1HZ LYS A 284     151.629 154.793  82.116  1.00 92.12           H
ATOM   4331  2HZ LYS A 284     152.768 155.088  80.958  1.00 92.12           H
ATOM   4332  3HZ LYS A 284     151.577 153.980  80.681  1.00 92.12           H
ATOM   4333  N   CYS A 285     156.935 148.747  78.566  1.00 55.28           N
ATOM   4334  CA  CYS A 285     157.988 148.354  77.665  1.00 57.76           C
ATOM   4335  C   CYS A 285     157.397 147.905  76.319  1.00 60.90           C
ATOM   4336  O   CYS A 285     156.335 147.282  76.256  1.00 59.25           O
ATOM   4337  CB  CYS A 285     158.781 147.227  78.295  1.00 74.40           C
ATOM   4338  SG  CYS A 285     159.568 147.701  79.841  1.00 74.40           S
ATOM   4339  H   CYS A 285     156.750 148.171  79.395  1.00 66.34           H
ATOM   4340  HA  CYS A 285     158.647 149.204  77.503  1.00 69.31           H
ATOM   4341  1HB CYS A 285     158.139 146.377  78.482  1.00 89.28           H
ATOM   4342  2HB CYS A 285     159.543 146.901  77.612  1.00 89.28           H
ATOM   4343  HG  CYS A 285     158.457 147.742  80.622  1.00 89.28           H
ATOM   4344  N   ASP A 286     158.115 148.185  75.231  1.00 60.55           N
ATOM   4345  CA  ASP A 286     157.662 147.811  73.894  1.00 61.43           C
ATOM   4346  C   ASP A 286     157.414 146.332  73.827  1.00 65.44           C
ATOM   4347  O   ASP A 286     158.208 145.547  74.351  1.00 65.32           O
ATOM   4348  CB  ASP A 286     158.686 148.192  72.825  1.00 77.60           C
ATOM   4349  CG  ASP A 286     158.188 148.007  71.342  1.00 77.60           C
ATOM   4350  OD1 ASP A 286     158.145 146.870  70.866  1.00 77.60           O
ATOM   4351  OD2 ASP A 286     157.880 149.014  70.703  1.00 77.60           O
ATOM   4352  H   ASP A 286     158.983 148.689  75.331  1.00 72.66           H
ATOM   4353  HA  ASP A 286     156.723 148.327  73.688  1.00 73.72           H
ATOM   4354  1HB ASP A 286     158.959 149.232  72.957  1.00 93.12           H
ATOM   4355  2HB ASP A 286     159.595 147.601  72.965  1.00 93.12           H
ATOM   4356  N   ILE A 287     156.341 145.961  73.138  1.00 62.69           N
ATOM   4357  CA  ILE A 287     155.918 144.582  73.020  1.00 63.51           C
ATOM   4358  C   ILE A 287     157.018 143.644  72.603  1.00 61.85           C
ATOM   4359  O   ILE A 287     157.073 142.504  73.067  1.00 65.70           O
ATOM   4360  CB  ILE A 287     154.746 144.461  72.035  1.00 89.59           C
ATOM   4361  CG1 ILE A 287     154.162 143.056  72.146  1.00 89.59           C
ATOM   4362  CG2 ILE A 287     155.159 144.812  70.621  1.00 89.59           C
ATOM   4363  CD1 ILE A 287     152.845 142.829  71.457  1.00 89.59           C
ATOM   4364  H   ILE A 287     155.775 146.686  72.721  1.00 75.23           H
ATOM   4365  HA  ILE A 287     155.560 144.270  73.983  1.00 76.21           H
ATOM   4366  HB  ILE A 287     153.968 145.157  72.348  1.00107.51           H
ATOM   4367 1HG1 ILE A 287     154.871 142.334  71.748  1.00107.51           H
ATOM   4368 2HG1 ILE A 287     154.017 142.857  73.194  1.00107.51           H
ATOM   4369 1HG2 ILE A 287     154.303 144.758  69.960  1.00107.51           H
ATOM   4370 2HG2 ILE A 287     155.555 145.832  70.591  1.00107.51           H
ATOM   4371 3HG2 ILE A 287     155.911 144.133  70.265  1.00107.51           H
ATOM   4372 1HD1 ILE A 287     152.523 141.805  71.641  1.00107.51           H
ATOM   4373 2HD1 ILE A 287     152.101 143.513  71.867  1.00107.51           H
ATOM   4374 3HD1 ILE A 287     152.938 142.987  70.390  1.00107.51           H
ATOM   4375  N   ASP A 288     157.960 144.111  71.815  1.00 60.19           N
ATOM   4376  CA  ASP A 288     159.012 143.248  71.362  1.00 64.92           C
ATOM   4377  C   ASP A 288     159.844 142.613  72.454  1.00 62.73           C
ATOM   4378  O   ASP A 288     160.382 141.525  72.274  1.00 63.65           O
ATOM   4379  CB  ASP A 288     159.939 144.034  70.498  1.00 78.16           C
ATOM   4380  CG  ASP A 288     161.032 143.224  70.003  1.00 78.16           C
ATOM   4381  OD1 ASP A 288     160.759 142.305  69.285  1.00 78.16           O
ATOM   4382  OD2 ASP A 288     162.191 143.565  70.248  1.00 78.16           O
ATOM   4383  H   ASP A 288     157.937 145.083  71.465  1.00 72.23           H
ATOM   4384  HA  ASP A 288     158.558 142.452  70.772  1.00 77.90           H
ATOM   4385  1HB ASP A 288     159.385 144.458  69.664  1.00 93.79           H
ATOM   4386  2HB ASP A 288     160.309 144.841  71.070  1.00 93.79           H
ATOM   4387  N   ILE A 289     159.996 143.280  73.574  1.00 59.58           N
ATOM   4388  CA  ILE A 289     160.869 142.768  74.596  1.00 57.84           C
ATOM   4389  C   ILE A 289     160.141 142.304  75.825  1.00 56.55           C
ATOM   4390  O   ILE A 289     160.770 141.960  76.829  1.00 61.09           O
ATOM   4391  CB  ILE A 289     161.893 143.837  74.962  1.00 84.29           C
ATOM   4392  CG1 ILE A 289     161.185 145.073  75.517  1.00 84.29           C
ATOM   4393  CG2 ILE A 289     162.698 144.188  73.707  1.00 84.29           C
ATOM   4394  CD1 ILE A 289     162.086 146.055  76.132  1.00 84.29           C
ATOM   4395  H   ILE A 289     159.487 144.154  73.729  1.00 71.50           H
ATOM   4396  HA  ILE A 289     161.413 141.917  74.188  1.00 69.41           H
ATOM   4397  HB  ILE A 289     162.546 143.456  75.733  1.00101.15           H
ATOM   4398 1HG1 ILE A 289     160.662 145.571  74.707  1.00101.15           H
ATOM   4399 2HG1 ILE A 289     160.457 144.775  76.270  1.00101.15           H
ATOM   4400 1HG2 ILE A 289     163.454 144.929  73.917  1.00101.15           H
ATOM   4401 2HG2 ILE A 289     163.181 143.287  73.330  1.00101.15           H
ATOM   4402 3HG2 ILE A 289     162.038 144.567  72.943  1.00101.15           H
ATOM   4403 1HD1 ILE A 289     161.506 146.891  76.485  1.00101.15           H
ATOM   4404 2HD1 ILE A 289     162.606 145.587  76.968  1.00101.15           H
ATOM   4405 3HD1 ILE A 289     162.804 146.414  75.418  1.00101.15           H
ATOM   4406  N   ARG A 290     158.821 142.250  75.770  1.00 52.46           N
ATOM   4407  CA  ARG A 290     158.124 141.864  76.970  1.00 49.53           C
ATOM   4408  C   ARG A 290     158.474 140.442  77.333  1.00 52.77           C
ATOM   4409  O   ARG A 290     158.599 140.117  78.510  1.00 57.48           O
ATOM   4410  CB  ARG A 290     156.638 142.034  76.813  1.00 74.21           C
ATOM   4411  CG  ARG A 290     156.167 143.488  76.771  1.00 74.21           C
ATOM   4412  CD  ARG A 290     154.715 143.575  76.540  1.00 74.21           C
ATOM   4413  NE  ARG A 290     154.220 144.955  76.462  1.00 74.21           N
ATOM   4414  CZ  ARG A 290     152.973 145.287  76.014  1.00 74.21           C
ATOM   4415  NH1 ARG A 290     152.152 144.355  75.571  1.00 74.21           N
ATOM   4416  NH2 ARG A 290     152.548 146.549  76.011  1.00 74.21           N
ATOM   4417  H   ARG A 290     158.322 142.480  74.901  1.00 62.95           H
ATOM   4418  HA  ARG A 290     158.446 142.519  77.779  1.00 59.44           H
ATOM   4419  1HB ARG A 290     156.342 141.573  75.887  1.00 89.05           H
ATOM   4420  2HB ARG A 290     156.117 141.531  77.619  1.00 89.05           H
ATOM   4421  1HG ARG A 290     156.399 143.981  77.705  1.00 89.05           H
ATOM   4422  2HG ARG A 290     156.684 144.011  75.974  1.00 89.05           H
ATOM   4423  1HD ARG A 290     154.471 143.074  75.617  1.00 89.05           H
ATOM   4424  2HD ARG A 290     154.204 143.081  77.356  1.00 89.05           H
ATOM   4425  HE  ARG A 290     154.871 145.733  76.742  1.00 89.05           H
ATOM   4426 1HH1 ARG A 290     152.420 143.365  75.521  1.00 89.05           H
ATOM   4427 2HH1 ARG A 290     151.233 144.607  75.241  1.00 89.05           H
ATOM   4428 1HH2 ARG A 290     153.132 147.306  76.408  1.00 89.05           H
ATOM   4429 2HH2 ARG A 290     151.602 146.773  75.664  1.00 89.05           H
ATOM   4430  N   LYS A 291     158.674 139.592  76.335  1.00 55.28           N
ATOM   4431  CA  LYS A 291     158.980 138.196  76.577  1.00 57.60           C
ATOM   4432  C   LYS A 291     160.229 138.001  77.394  1.00 58.44           C
ATOM   4433  O   LYS A 291     160.307 137.110  78.244  1.00 61.00           O
ATOM   4434  CB  LYS A 291     159.134 137.461  75.257  1.00 80.87           C
ATOM   4435  CG  LYS A 291     159.412 135.989  75.408  1.00 80.87           C
ATOM   4436  CD  LYS A 291     159.373 135.294  74.086  1.00 80.87           C
ATOM   4437  CE  LYS A 291     159.636 133.818  74.251  1.00 80.87           C
ATOM   4438  NZ  LYS A 291     159.573 133.098  72.957  1.00 80.87           N
ATOM   4439  H   LYS A 291     158.577 139.917  75.382  1.00 66.34           H
ATOM   4440  HA  LYS A 291     158.157 137.761  77.133  1.00 69.12           H
ATOM   4441  1HB LYS A 291     158.241 137.597  74.647  1.00 97.04           H
ATOM   4442  2HB LYS A 291     159.972 137.892  74.706  1.00 97.04           H
ATOM   4443  1HG LYS A 291     160.410 135.854  75.833  1.00 97.04           H
ATOM   4444  2HG LYS A 291     158.700 135.536  76.075  1.00 97.04           H
ATOM   4445  1HD LYS A 291     158.389 135.440  73.627  1.00 97.04           H
ATOM   4446  2HD LYS A 291     160.130 135.723  73.430  1.00 97.04           H
ATOM   4447  1HE LYS A 291     160.624 133.678  74.687  1.00 97.04           H
ATOM   4448  2HE LYS A 291     158.889 133.397  74.926  1.00 97.04           H
ATOM   4449  1HZ LYS A 291     159.752 132.115  73.107  1.00 97.04           H
ATOM   4450  2HZ LYS A 291     158.653 133.216  72.551  1.00 97.04           H
ATOM   4451  3HZ LYS A 291     160.268 133.473  72.326  1.00 97.04           H
ATOM   4452  N   ASP A 292     161.230 138.794  77.109  1.00 55.74           N
ATOM   4453  CA  ASP A 292     162.479 138.628  77.789  1.00 56.52           C
ATOM   4454  C   ASP A 292     162.386 139.174  79.176  1.00 54.13           C
ATOM   4455  O   ASP A 292     163.052 138.695  80.089  1.00 55.99           O
ATOM   4456  CB  ASP A 292     163.556 139.313  77.016  1.00 71.53           C
ATOM   4457  CG  ASP A 292     163.875 138.596  75.700  1.00 71.53           C
ATOM   4458  OD1 ASP A 292     163.590 137.431  75.589  1.00 71.53           O
ATOM   4459  OD2 ASP A 292     164.397 139.229  74.800  1.00 71.53           O
ATOM   4460  H   ASP A 292     161.117 139.516  76.408  1.00 66.89           H
ATOM   4461  HA  ASP A 292     162.706 137.564  77.847  1.00 67.82           H
ATOM   4462  1HB ASP A 292     163.198 140.317  76.807  1.00 85.84           H
ATOM   4463  2HB ASP A 292     164.449 139.386  77.619  1.00 85.84           H
ATOM   4464  N   LEU A 293     161.568 140.190  79.366  1.00 51.88           N
ATOM   4465  CA  LEU A 293     161.456 140.719  80.698  1.00 48.98           C
ATOM   4466  C   LEU A 293     160.643 139.746  81.551  1.00 51.01           C
ATOM   4467  O   LEU A 293     160.982 139.496  82.702  1.00 54.05           O
ATOM   4468  CB  LEU A 293     160.824 142.090  80.645  1.00 73.71           C
ATOM   4469  CG  LEU A 293     161.664 143.188  79.909  1.00 73.71           C
ATOM   4470  CD1 LEU A 293     160.826 144.426  79.807  1.00 73.71           C
ATOM   4471  CD2 LEU A 293     163.013 143.496  80.628  1.00 73.71           C
ATOM   4472  H   LEU A 293     161.060 140.606  78.577  1.00 62.26           H
ATOM   4473  HA  LEU A 293     162.446 140.790  81.136  1.00 58.78           H
ATOM   4474  1HB LEU A 293     159.863 142.003  80.132  1.00 88.45           H
ATOM   4475  2HB LEU A 293     160.643 142.408  81.646  1.00 88.45           H
ATOM   4476  HG  LEU A 293     161.883 142.845  78.898  1.00 88.45           H
ATOM   4477 1HD1 LEU A 293     161.382 145.190  79.262  1.00 88.45           H
ATOM   4478 2HD1 LEU A 293     159.905 144.200  79.269  1.00 88.45           H
ATOM   4479 3HD1 LEU A 293     160.583 144.796  80.796  1.00 88.45           H
ATOM   4480 1HD2 LEU A 293     163.552 144.263  80.067  1.00 88.45           H
ATOM   4481 2HD2 LEU A 293     162.836 143.860  81.623  1.00 88.45           H
ATOM   4482 3HD2 LEU A 293     163.632 142.609  80.677  1.00 88.45           H
ATOM   4483  N   TYR A 294     159.631 139.097  80.981  1.00 52.91           N
ATOM   4484  CA  TYR A 294     158.841 138.156  81.771  1.00 55.25           C
ATOM   4485  C   TYR A 294     159.698 137.012  82.277  1.00 57.41           C
ATOM   4486  O   TYR A 294     159.563 136.574  83.426  1.00 59.06           O
ATOM   4487  CB  TYR A 294     157.699 137.549  80.968  1.00 71.55           C
ATOM   4488  CG  TYR A 294     156.438 138.345  80.833  1.00 71.55           C
ATOM   4489  CD1 TYR A 294     155.632 138.557  81.923  1.00 71.55           C
ATOM   4490  CD2 TYR A 294     156.058 138.815  79.615  1.00 71.55           C
ATOM   4491  CE1 TYR A 294     154.458 139.251  81.776  1.00 71.55           C
ATOM   4492  CE2 TYR A 294     154.893 139.493  79.468  1.00 71.55           C
ATOM   4493  CZ  TYR A 294     154.097 139.711  80.538  1.00 71.55           C
ATOM   4494  OH  TYR A 294     152.935 140.397  80.368  1.00 71.55           O
ATOM   4495  H   TYR A 294     159.360 139.317  80.020  1.00 63.49           H
ATOM   4496  HA  TYR A 294     158.437 138.683  82.633  1.00 66.30           H
ATOM   4497  1HB TYR A 294     158.065 137.347  79.958  1.00 85.86           H
ATOM   4498  2HB TYR A 294     157.447 136.586  81.389  1.00 85.86           H
ATOM   4499  HD1 TYR A 294     155.922 138.178  82.903  1.00 85.86           H
ATOM   4500  HD2 TYR A 294     156.680 138.635  78.750  1.00 85.86           H
ATOM   4501  HE1 TYR A 294     153.817 139.429  82.638  1.00 85.86           H
ATOM   4502  HE2 TYR A 294     154.596 139.856  78.485  1.00 85.86           H
ATOM   4503  HH  TYR A 294     152.863 140.676  79.450  1.00 85.86           H
ATOM   4504  N   ALA A 295     160.621 136.570  81.435  1.00 56.45           N
ATOM   4505  CA  ALA A 295     161.509 135.458  81.723  1.00 61.31           C
ATOM   4506  C   ALA A 295     162.709 135.828  82.582  1.00 58.98           C
ATOM   4507  O   ALA A 295     163.544 134.970  82.871  1.00 58.05           O
ATOM   4508  CB  ALA A 295     162.006 134.879  80.429  1.00 77.85           C
ATOM   4509  H   ALA A 295     160.645 136.971  80.490  1.00 67.74           H
ATOM   4510  HA  ALA A 295     160.931 134.702  82.251  1.00 73.57           H
ATOM   4511  1HB ALA A 295     162.637 134.018  80.633  1.00 93.42           H
ATOM   4512  2HB ALA A 295     161.149 134.575  79.823  1.00 93.42           H
ATOM   4513  3HB ALA A 295     162.579 135.641  79.896  1.00 93.42           H
ATOM   4514  N   ASN A 296     162.853 137.095  82.917  1.00 56.61           N
ATOM   4515  CA  ASN A 296     163.969 137.561  83.701  1.00 55.76           C
ATOM   4516  C   ASN A 296     163.496 138.534  84.761  1.00 56.11           C
ATOM   4517  O   ASN A 296     163.863 139.717  84.750  1.00 52.80           O
ATOM   4518  CB  ASN A 296     165.040 138.179  82.828  1.00 75.21           C
ATOM   4519  CG  ASN A 296     165.739 137.223  81.931  1.00 75.21           C
ATOM   4520  OD1 ASN A 296     166.710 136.559  82.336  1.00 75.21           O
ATOM   4521  ND2 ASN A 296     165.290 137.121  80.715  1.00 75.21           N
ATOM   4522  H   ASN A 296     162.130 137.775  82.670  1.00 67.93           H
ATOM   4523  HA  ASN A 296     164.402 136.710  84.219  1.00 66.91           H
ATOM   4524  1HB ASN A 296     164.586 138.946  82.206  1.00 90.25           H
ATOM   4525  2HB ASN A 296     165.785 138.659  83.457  1.00 90.25           H
ATOM   4526 1HD2 ASN A 296     165.723 136.494  80.072  1.00 90.25           H
ATOM   4527 2HD2 ASN A 296     164.487 137.670  80.428  1.00 90.25           H
ATOM   4528  N   ASN A 297     162.668 138.038  85.665  1.00 59.13           N
ATOM   4529  CA  ASN A 297     162.153 138.809  86.775  1.00 53.33           C
ATOM   4530  C   ASN A 297     163.107 138.573  87.933  1.00 55.02           C
ATOM   4531  O   ASN A 297     163.224 137.454  88.426  1.00 58.76           O
ATOM   4532  CB  ASN A 297     160.733 138.397  87.069  1.00 77.44           C
ATOM   4533  CG  ASN A 297     160.095 139.175  88.138  1.00 77.44           C
ATOM   4534  OD1 ASN A 297     160.752 139.801  88.973  1.00 77.44           O
ATOM   4535  ND2 ASN A 297     158.787 139.150  88.151  1.00 77.44           N
ATOM   4536  H   ASN A 297     162.380 137.051  85.625  1.00 70.96           H
ATOM   4537  HA  ASN A 297     162.177 139.873  86.530  1.00 64.00           H
ATOM   4538  1HB ASN A 297     160.139 138.499  86.157  1.00 92.93           H
ATOM   4539  2HB ASN A 297     160.714 137.355  87.335  1.00 92.93           H
ATOM   4540 1HD2 ASN A 297     158.283 139.642  88.865  1.00 92.93           H
ATOM   4541 2HD2 ASN A 297     158.292 138.626  87.457  1.00 92.93           H
ATOM   4542  N   VAL A 298     163.884 139.573  88.284  1.00 52.78           N
ATOM   4543  CA  VAL A 298     164.937 139.386  89.263  1.00 54.01           C
ATOM   4544  C   VAL A 298     164.686 140.125  90.555  1.00 50.79           C
ATOM   4545  O   VAL A 298     164.468 141.333  90.556  1.00 50.29           O
ATOM   4546  CB  VAL A 298     166.258 139.867  88.645  1.00 74.98           C
ATOM   4547  CG1 VAL A 298     167.398 139.750  89.632  1.00 74.98           C
ATOM   4548  CG2 VAL A 298     166.547 139.045  87.390  1.00 74.98           C
ATOM   4549  H   VAL A 298     163.728 140.502  87.877  1.00 63.34           H
ATOM   4550  HA  VAL A 298     165.017 138.324  89.494  1.00 64.81           H
ATOM   4551  HB  VAL A 298     166.159 140.918  88.374  1.00 89.98           H
ATOM   4552 1HG1 VAL A 298     168.311 140.109  89.162  1.00 89.98           H
ATOM   4553 2HG1 VAL A 298     167.200 140.353  90.522  1.00 89.98           H
ATOM   4554 3HG1 VAL A 298     167.522 138.704  89.926  1.00 89.98           H
ATOM   4555 1HG2 VAL A 298     167.467 139.393  86.936  1.00 89.98           H
ATOM   4556 2HG2 VAL A 298     166.651 138.008  87.653  1.00 89.98           H
ATOM   4557 3HG2 VAL A 298     165.737 139.156  86.674  1.00 89.98           H
ATOM   4558  N   MET A 299     164.683 139.393  91.653  1.00 50.99           N
ATOM   4559  CA  MET A 299     164.480 140.006  92.946  1.00 47.72           C
ATOM   4560  C   MET A 299     165.773 140.413  93.599  1.00 49.56           C
ATOM   4561  O   MET A 299     166.797 139.746  93.442  1.00 57.53           O
ATOM   4562  CB  MET A 299     163.670 139.112  93.849  1.00 70.99           C
ATOM   4563  CG  MET A 299     162.251 138.972  93.423  1.00 70.99           C
ATOM   4564  SD  MET A 299     161.314 137.988  94.552  1.00 70.99           S
ATOM   4565  CE  MET A 299     159.666 138.300  93.985  1.00 70.99           C
ATOM   4566  H   MET A 299     164.850 138.382  91.582  1.00 61.19           H
ATOM   4567  HA  MET A 299     163.905 140.923  92.803  1.00 57.26           H
ATOM   4568  1HB MET A 299     164.111 138.117  93.849  1.00 85.19           H
ATOM   4569  2HB MET A 299     163.706 139.481  94.860  1.00 85.19           H
ATOM   4570  1HG MET A 299     161.795 139.958  93.351  1.00 85.19           H
ATOM   4571  2HG MET A 299     162.215 138.506  92.437  1.00 85.19           H
ATOM   4572  1HE MET A 299     158.955 137.778  94.615  1.00 85.19           H
ATOM   4573  2HE MET A 299     159.465 139.367  94.045  1.00 85.19           H
ATOM   4574  3HE MET A 299     159.561 137.971  92.952  1.00 85.19           H
ATOM   4575  N   SER A 300     165.713 141.490  94.362  1.00 48.38           N
ATOM   4576  CA  SER A 300     166.825 141.943  95.180  1.00 50.73           C
ATOM   4577  C   SER A 300     166.322 142.741  96.360  1.00 55.21           C
ATOM   4578  O   SER A 300     165.180 143.206  96.361  1.00 58.42           O
ATOM   4579  CB  SER A 300     167.768 142.789  94.381  1.00 65.36           C
ATOM   4580  OG  SER A 300     167.159 143.969  93.980  1.00 65.36           O
ATOM   4581  H   SER A 300     164.851 142.042  94.369  1.00 58.06           H
ATOM   4582  HA  SER A 300     167.362 141.077  95.558  1.00 60.88           H
ATOM   4583  1HB SER A 300     168.619 143.025  94.988  1.00 78.43           H
ATOM   4584  2HB SER A 300     168.114 142.230  93.519  1.00 78.43           H
ATOM   4585  HG  SER A 300     167.841 144.496  93.558  1.00 78.43           H
ATOM   4586  N   GLY A 301     167.158 142.903  97.374  1.00 55.51           N
ATOM   4587  CA  GLY A 301     166.762 143.738  98.497  1.00 57.48           C
ATOM   4588  C   GLY A 301     166.268 142.908  99.665  1.00 56.13           C
ATOM   4589  O   GLY A 301     165.736 141.809  99.505  1.00 54.82           O
ATOM   4590  H   GLY A 301     168.084 142.463  97.368  1.00 66.61           H
ATOM   4591  1HA GLY A 301     167.612 144.342  98.814  1.00 68.98           H
ATOM   4592  2HA GLY A 301     165.985 144.437  98.184  1.00 68.98           H
ATOM   4593  N   GLY A 302     166.371 143.456 100.853  1.00 54.89           N
ATOM   4594  CA  GLY A 302     166.019 142.750 102.067  1.00 55.10           C
ATOM   4595  C   GLY A 302     164.588 142.271 102.195  1.00 56.10           C
ATOM   4596  O   GLY A 302     164.359 141.177 102.699  1.00 58.63           O
ATOM   4597  H   GLY A 302     166.771 144.393 100.949  1.00 65.87           H
ATOM   4598  1HA GLY A 302     166.675 141.892 102.171  1.00 66.12           H
ATOM   4599  2HA GLY A 302     166.248 143.394 102.911  1.00 66.12           H
ATOM   4600  N   THR A 303     163.617 142.942 101.616  1.00 50.10           N
ATOM   4601  CA  THR A 303     162.259 142.505 101.876  1.00 51.54           C
ATOM   4602  C   THR A 303     161.874 141.367 100.992  1.00 55.61           C
ATOM   4603  O   THR A 303     160.798 140.796 101.125  1.00 58.99           O
ATOM   4604  CB  THR A 303     161.261 143.623 101.698  1.00 69.17           C
ATOM   4605  OG1 THR A 303     161.312 144.033 100.385  1.00 69.17           O
ATOM   4606  CG2 THR A 303     161.628 144.764 102.600  1.00 69.17           C
ATOM   4607  H   THR A 303     163.778 143.793 101.065  1.00 60.12           H
ATOM   4608  HA  THR A 303     162.204 142.164 102.913  1.00 61.85           H
ATOM   4609  HB  THR A 303     160.268 143.279 101.923  1.00 83.00           H
ATOM   4610  HG1 THR A 303     160.647 144.716 100.211  1.00 83.00           H
ATOM   4611 1HG2 THR A 303     160.920 145.573 102.453  1.00 83.00           H
ATOM   4612 2HG2 THR A 303     161.602 144.436 103.638  1.00 83.00           H
ATOM   4613 3HG2 THR A 303     162.629 145.115 102.364  1.00 83.00           H
ATOM   4614  N   THR A 304     162.770 140.951 100.128  1.00 51.34           N
ATOM   4615  CA  THR A 304     162.457 139.865  99.242  1.00 52.31           C
ATOM   4616  C   THR A 304     162.709 138.563  99.973  1.00 52.21           C
ATOM   4617  O   THR A 304     162.423 137.474  99.469  1.00 56.18           O
ATOM   4618  CB  THR A 304     163.266 139.927  97.965  1.00 70.83           C
ATOM   4619  OG1 THR A 304     164.645 139.815  98.269  1.00 70.83           O
ATOM   4620  CG2 THR A 304     163.009 141.202  97.247  1.00 70.83           C
ATOM   4621  H   THR A 304     163.683 141.408 100.067  1.00 61.61           H
ATOM   4622  HA  THR A 304     161.402 139.919  98.981  1.00 62.77           H
ATOM   4623  HB  THR A 304     162.978 139.098  97.324  1.00 85.00           H
ATOM   4624  HG1 THR A 304     164.942 140.595  98.775  1.00 85.00           H
ATOM   4625 1HG2 THR A 304     163.584 141.232  96.335  1.00 85.00           H
ATOM   4626 2HG2 THR A 304     161.950 141.280  97.009  1.00 85.00           H
ATOM   4627 3HG2 THR A 304     163.299 142.044  97.880  1.00 85.00           H
ATOM   4628  N   MET A 305     163.196 138.677 101.198  1.00 51.85           N
ATOM   4629  CA  MET A 305     163.433 137.542 102.040  1.00 53.25           C
ATOM   4630  C   MET A 305     162.149 136.902 102.551  1.00 57.16           C
ATOM   4631  O   MET A 305     162.193 135.746 102.959  1.00 62.95           O
ATOM   4632  CB  MET A 305     164.272 137.931 103.235  1.00 73.34           C
ATOM   4633  CG  MET A 305     165.697 138.344 102.992  1.00 73.34           C
ATOM   4634  SD  MET A 305     166.675 137.087 102.266  1.00 73.34           S
ATOM   4635  CE  MET A 305     166.720 137.649 100.601  1.00 73.34           C
ATOM   4636  H   MET A 305     163.429 139.603 101.569  1.00 62.22           H
ATOM   4637  HA  MET A 305     163.955 136.785 101.462  1.00 63.90           H
ATOM   4638  1HB MET A 305     163.796 138.786 103.714  1.00 88.01           H
ATOM   4639  2HB MET A 305     164.272 137.120 103.955  1.00 88.01           H
ATOM   4640  1HG MET A 305     165.713 139.200 102.333  1.00 88.01           H
ATOM   4641  2HG MET A 305     166.144 138.643 103.941  1.00 88.01           H
ATOM   4642  1HE MET A 305     167.310 136.946 100.025  1.00 88.01           H
ATOM   4643  2HE MET A 305     165.721 137.709 100.192  1.00 88.01           H
ATOM   4644  3HE MET A 305     167.175 138.638 100.554  1.00 88.01           H
ATOM   4645  N   TYR A 306     161.005 137.605 102.582  1.00 53.10           N
ATOM   4646  CA  TYR A 306     159.865 136.928 103.181  1.00 53.35           C
ATOM   4647  C   TYR A 306     159.659 135.596 102.464  1.00 55.29           C
ATOM   4648  O   TYR A 306     159.528 135.587 101.236  1.00 60.08           O
ATOM   4649  CB  TYR A 306     158.564 137.698 103.021  1.00 71.82           C
ATOM   4650  CG  TYR A 306     158.482 138.949 103.717  1.00 71.82           C
ATOM   4651  CD1 TYR A 306     158.266 138.993 105.055  1.00 71.82           C
ATOM   4652  CD2 TYR A 306     158.624 140.071 103.007  1.00 71.82           C
ATOM   4653  CE1 TYR A 306     158.242 140.207 105.679  1.00 71.82           C
ATOM   4654  CE2 TYR A 306     158.598 141.264 103.609  1.00 71.82           C
ATOM   4655  CZ  TYR A 306     158.428 141.343 104.936  1.00 71.82           C
ATOM   4656  OH  TYR A 306     158.438 142.570 105.533  1.00 71.82           O
ATOM   4657  H   TYR A 306     160.939 138.570 102.234  1.00 63.72           H
ATOM   4658  HA  TYR A 306     160.064 136.808 104.237  1.00 64.02           H
ATOM   4659  1HB TYR A 306     158.358 137.871 101.969  1.00 86.18           H
ATOM   4660  2HB TYR A 306     157.784 137.080 103.417  1.00 86.18           H
ATOM   4661  HD1 TYR A 306     158.141 138.071 105.626  1.00 86.18           H
ATOM   4662  HD2 TYR A 306     158.771 140.009 101.934  1.00 86.18           H
ATOM   4663  HE1 TYR A 306     158.096 140.274 106.749  1.00 86.18           H
ATOM   4664  HE2 TYR A 306     158.725 142.164 103.024  1.00 86.18           H
ATOM   4665  HH  TYR A 306     158.431 143.243 104.846  1.00 86.18           H
ATOM   4666  N   PRO A 307     159.572 134.467 103.166  1.00 54.55           N
ATOM   4667  CA  PRO A 307     159.375 133.183 102.576  1.00 60.34           C
ATOM   4668  C   PRO A 307     158.134 133.216 101.758  1.00 59.38           C
ATOM   4669  O   PRO A 307     157.101 133.688 102.225  1.00 57.74           O
ATOM   4670  CB  PRO A 307     159.180 132.289 103.792  1.00108.41           C
ATOM   4671  CG  PRO A 307     159.923 132.986 104.874  1.00108.41           C
ATOM   4672  CD  PRO A 307     159.731 134.445 104.601  1.00108.41           C
ATOM   4673  HA  PRO A 307     160.256 132.903 101.981  1.00 72.41           H
ATOM   4674  1HB PRO A 307     158.108 132.172 104.012  1.00130.09           H
ATOM   4675  2HB PRO A 307     159.577 131.284 103.583  1.00130.09           H
ATOM   4676  1HG PRO A 307     159.524 132.697 105.861  1.00130.09           H
ATOM   4677  2HG PRO A 307     160.982 132.695 104.861  1.00130.09           H
ATOM   4678  1HD PRO A 307     158.846 134.838 105.082  1.00130.09           H
ATOM   4679  2HD PRO A 307     160.662 134.938 104.924  1.00130.09           H
ATOM   4680  N   GLY A 308     158.221 132.683 100.557  1.00 63.19           N
ATOM   4681  CA  GLY A 308     157.081 132.614  99.660  1.00 66.29           C
ATOM   4682  C   GLY A 308     156.874 133.852  98.793  1.00 63.87           C
ATOM   4683  O   GLY A 308     156.105 133.801  97.831  1.00 63.19           O
ATOM   4684  H   GLY A 308     159.109 132.310 100.247  1.00 75.83           H
ATOM   4685  1HA GLY A 308     157.196 131.740  99.012  1.00 79.55           H
ATOM   4686  2HA GLY A 308     156.179 132.437 100.247  1.00 79.55           H
ATOM   4687  N   ILE A 309     157.643 134.921  98.984  1.00 60.41           N
ATOM   4688  CA  ILE A 309     157.342 136.105  98.185  1.00 61.09           C
ATOM   4689  C   ILE A 309     157.528 135.845  96.703  1.00 61.93           C
ATOM   4690  O   ILE A 309     156.802 136.404  95.879  1.00 63.65           O
ATOM   4691  CB  ILE A 309     158.229 137.301  98.602  1.00 85.79           C
ATOM   4692  CG1 ILE A 309     157.684 138.644  98.084  1.00 85.79           C
ATOM   4693  CG2 ILE A 309     159.642 137.150  98.133  1.00 85.79           C
ATOM   4694  CD1 ILE A 309     156.392 139.083  98.740  1.00 85.79           C
ATOM   4695  H   ILE A 309     158.326 134.963  99.754  1.00 72.49           H
ATOM   4696  HA  ILE A 309     156.303 136.349  98.345  1.00 73.31           H
ATOM   4697  HB  ILE A 309     158.245 137.347  99.686  1.00102.95           H
ATOM   4698 1HG1 ILE A 309     158.433 139.416  98.256  1.00102.95           H
ATOM   4699 2HG1 ILE A 309     157.508 138.568  97.008  1.00102.95           H
ATOM   4700 1HG2 ILE A 309     160.200 137.988  98.493  1.00102.95           H
ATOM   4701 2HG2 ILE A 309     160.073 136.235  98.541  1.00102.95           H
ATOM   4702 3HG2 ILE A 309     159.709 137.140  97.059  1.00102.95           H
ATOM   4703 1HD1 ILE A 309     156.080 140.041  98.323  1.00102.95           H
ATOM   4704 2HD1 ILE A 309     155.618 138.364  98.586  1.00102.95           H
ATOM   4705 3HD1 ILE A 309     156.556 139.198  99.813  1.00102.95           H
ATOM   4706  N   ALA A 310     158.489 134.997  96.359  1.00 59.68           N
ATOM   4707  CA  ALA A 310     158.756 134.679  94.978  1.00 61.29           C
ATOM   4708  C   ALA A 310     157.703 133.775  94.399  1.00 59.01           C
ATOM   4709  O   ALA A 310     157.481 133.795  93.193  1.00 59.96           O
ATOM   4710  CB  ALA A 310     160.115 134.041  94.841  1.00 81.10           C
ATOM   4711  H   ALA A 310     159.055 134.586  97.089  1.00 71.62           H
ATOM   4712  HA  ALA A 310     158.746 135.598  94.408  1.00 73.55           H
ATOM   4713  1HB ALA A 310     160.315 133.834  93.788  1.00 97.32           H
ATOM   4714  2HB ALA A 310     160.875 134.721  95.230  1.00 97.32           H
ATOM   4715  3HB ALA A 310     160.134 133.109  95.403  1.00 97.32           H
ATOM   4716  N   ASP A 311     157.025 132.996  95.223  1.00 58.36           N
ATOM   4717  CA  ASP A 311     156.074 132.072  94.679  1.00 60.19           C
ATOM   4718  C   ASP A 311     154.784 132.798  94.486  1.00 60.97           C
ATOM   4719  O   ASP A 311     154.043 132.530  93.540  1.00 62.43           O
ATOM   4720  CB  ASP A 311     155.899 130.901  95.615  1.00 75.07           C
ATOM   4721  CG  ASP A 311     157.150 130.092  95.741  1.00 75.07           C
ATOM   4722  OD1 ASP A 311     157.640 129.612  94.752  1.00 75.07           O
ATOM   4723  OD2 ASP A 311     157.621 129.950  96.846  1.00 75.07           O
ATOM   4724  H   ASP A 311     157.154 133.023  96.230  1.00 70.03           H
ATOM   4725  HA  ASP A 311     156.431 131.710  93.716  1.00 72.23           H
ATOM   4726  1HB ASP A 311     155.645 131.272  96.595  1.00 90.08           H
ATOM   4727  2HB ASP A 311     155.083 130.265  95.275  1.00 90.08           H
ATOM   4728  N   ARG A 312     154.521 133.758  95.355  1.00 59.63           N
ATOM   4729  CA  ARG A 312     153.314 134.524  95.216  1.00 64.40           C
ATOM   4730  C   ARG A 312     153.423 135.364  93.955  1.00 63.35           C
ATOM   4731  O   ARG A 312     152.479 135.434  93.167  1.00 63.31           O
ATOM   4732  CB  ARG A 312     153.110 135.382  96.433  1.00 84.24           C
ATOM   4733  CG  ARG A 312     151.916 136.278  96.431  1.00 84.24           C
ATOM   4734  CD  ARG A 312     150.623 135.596  96.439  1.00 84.24           C
ATOM   4735  NE  ARG A 312     149.588 136.587  96.444  1.00 84.24           N
ATOM   4736  CZ  ARG A 312     149.105 137.201  97.540  1.00 84.24           C
ATOM   4737  NH1 ARG A 312     149.524 136.886  98.752  1.00 84.24           N
ATOM   4738  NH2 ARG A 312     148.193 138.145  97.403  1.00 84.24           N
ATOM   4739  H   ARG A 312     155.155 133.907  96.144  1.00 71.56           H
ATOM   4740  HA  ARG A 312     152.476 133.835  95.117  1.00 77.28           H
ATOM   4741  1HB ARG A 312     153.029 134.744  97.306  1.00101.09           H
ATOM   4742  2HB ARG A 312     153.991 136.012  96.579  1.00101.09           H
ATOM   4743  1HG ARG A 312     151.956 136.858  97.333  1.00101.09           H
ATOM   4744  2HG ARG A 312     151.949 136.948  95.570  1.00101.09           H
ATOM   4745  1HD ARG A 312     150.503 134.993  95.537  1.00101.09           H
ATOM   4746  2HD ARG A 312     150.521 134.970  97.312  1.00101.09           H
ATOM   4747  HE  ARG A 312     149.212 136.870  95.547  1.00101.09           H
ATOM   4748 1HH1 ARG A 312     150.194 136.126  98.918  1.00101.09           H
ATOM   4749 2HH1 ARG A 312     149.151 137.400  99.564  1.00101.09           H
ATOM   4750 1HH2 ARG A 312     147.857 138.404  96.491  1.00101.09           H
ATOM   4751 2HH2 ARG A 312     147.823 138.619  98.245  1.00101.09           H
ATOM   4752  N   MET A 313     154.587 135.965  93.725  1.00 58.30           N
ATOM   4753  CA  MET A 313     154.777 136.714  92.506  1.00 57.24           C
ATOM   4754  C   MET A 313     154.724 135.814  91.295  1.00 59.45           C
ATOM   4755  O   MET A 313     154.118 136.164  90.286  1.00 61.19           O
ATOM   4756  CB  MET A 313     156.095 137.460  92.553  1.00 80.84           C
ATOM   4757  CG  MET A 313     156.110 138.644  93.449  1.00 80.84           C
ATOM   4758  SD  MET A 313     155.057 139.924  92.888  1.00 80.84           S
ATOM   4759  CE  MET A 313     155.962 140.639  91.545  1.00 80.84           C
ATOM   4760  H   MET A 313     155.335 135.927  94.426  1.00 69.96           H
ATOM   4761  HA  MET A 313     153.967 137.434  92.418  1.00 68.69           H
ATOM   4762  1HB MET A 313     156.860 136.781  92.928  1.00 97.01           H
ATOM   4763  2HB MET A 313     156.381 137.762  91.558  1.00 97.01           H
ATOM   4764  1HG MET A 313     155.791 138.347  94.450  1.00 97.01           H
ATOM   4765  2HG MET A 313     157.098 139.045  93.519  1.00 97.01           H
ATOM   4766  1HE MET A 313     155.390 141.463  91.129  1.00 97.01           H
ATOM   4767  2HE MET A 313     156.915 141.017  91.906  1.00 97.01           H
ATOM   4768  3HE MET A 313     156.134 139.902  90.770  1.00 97.01           H
ATOM   4769  N   GLN A 314     155.287 134.611  91.373  1.00 57.41           N
ATOM   4770  CA  GLN A 314     155.288 133.763  90.197  1.00 55.85           C
ATOM   4771  C   GLN A 314     153.866 133.472  89.795  1.00 57.32           C
ATOM   4772  O   GLN A 314     153.513 133.575  88.612  1.00 60.55           O
ATOM   4773  CB  GLN A 314     155.998 132.449  90.537  1.00 77.70           C
ATOM   4774  CG  GLN A 314     156.257 131.475  89.429  1.00 77.70           C
ATOM   4775  CD  GLN A 314     157.306 131.902  88.407  1.00 77.70           C
ATOM   4776  OE1 GLN A 314     158.472 132.280  88.723  1.00 77.70           O
ATOM   4777  NE2 GLN A 314     156.899 131.785  87.174  1.00 77.70           N
ATOM   4778  H   GLN A 314     155.804 134.312  92.203  1.00 68.89           H
ATOM   4779  HA  GLN A 314     155.794 134.277  89.381  1.00 67.02           H
ATOM   4780  1HB GLN A 314     156.956 132.665  90.996  1.00 93.24           H
ATOM   4781  2HB GLN A 314     155.413 131.923  91.289  1.00 93.24           H
ATOM   4782  1HG GLN A 314     156.592 130.542  89.880  1.00 93.24           H
ATOM   4783  2HG GLN A 314     155.324 131.306  88.892  1.00 93.24           H
ATOM   4784 1HE2 GLN A 314     157.512 131.974  86.402  1.00 93.24           H
ATOM   4785 2HE2 GLN A 314     155.973 131.456  86.975  1.00 93.24           H
ATOM   4786  N   LYS A 315     153.018 133.206  90.786  1.00 54.63           N
ATOM   4787  CA  LYS A 315     151.626 132.920  90.533  1.00 55.96           C
ATOM   4788  C   LYS A 315     150.861 134.074  89.948  1.00 57.94           C
ATOM   4789  O   LYS A 315     150.103 133.898  88.988  1.00 59.55           O
ATOM   4790  CB  LYS A 315     150.920 132.557  91.826  1.00 80.17           C
ATOM   4791  CG  LYS A 315     149.436 132.258  91.670  1.00 80.17           C
ATOM   4792  CD  LYS A 315     148.811 131.975  93.006  1.00 80.17           C
ATOM   4793  CE  LYS A 315     147.340 131.721  92.871  1.00 80.17           C
ATOM   4794  NZ  LYS A 315     146.697 131.561  94.189  1.00 80.17           N
ATOM   4795  H   LYS A 315     153.375 133.130  91.746  1.00 65.56           H
ATOM   4796  HA  LYS A 315     151.571 132.086  89.834  1.00 67.15           H
ATOM   4797  1HB LYS A 315     151.404 131.687  92.269  1.00 96.20           H
ATOM   4798  2HB LYS A 315     151.024 133.377  92.537  1.00 96.20           H
ATOM   4799  1HG LYS A 315     148.914 133.117  91.239  1.00 96.20           H
ATOM   4800  2HG LYS A 315     149.299 131.402  91.011  1.00 96.20           H
ATOM   4801  1HD LYS A 315     149.290 131.112  93.468  1.00 96.20           H
ATOM   4802  2HD LYS A 315     148.955 132.842  93.658  1.00 96.20           H
ATOM   4803  1HE LYS A 315     146.874 132.556  92.347  1.00 96.20           H
ATOM   4804  2HE LYS A 315     147.190 130.810  92.294  1.00 96.20           H
ATOM   4805  1HZ LYS A 315     145.710 131.389  94.070  1.00 96.20           H
ATOM   4806  2HZ LYS A 315     147.117 130.787  94.690  1.00 96.20           H
[truncated: 532,145 more chars]
